# Supplementary material for: Laboulbeniales hyperparasites (Fungi, Ascomycota) of bat flies: Independent origins and host associations
Source: Ecol Evol. 2018 Jul 24;8(16):8396–418. doi: 10.1002/ece3.4359 (PMC6145224; doi:10.1002/ece3.4359)
Supplement: Supplementary file 1 [file ECE3-8-8396-s001.xlsx]

## Sheet: all data 20180223
Bat species	Gender	Age (juvenile, adult)	Body mass	Forearm	Bat ecology	Diet	Bat fly family	Bat fly genus	Bat fly species	Bat fly gender	Bat fly ecology	Bat fly ecology2	Bat fly wing	Laboul infection?	Double infection?	Laboul genus 1	Laboul species 1	Position(s) infected 1	Laboul genus 2	Laboul species 2	Position(s) infected 2	Country	Location	Climate zone	Year	Comments	Voucher slides	Isolate	Sequences
Anoura geoffroyi	female						Streblidae	Anastrebla	modestini	F												Mexico	Puente de San Juan Viejo, Zitacuaro	tropical	1994	TK 45153
Anoura geoffroyi	male						Streblidae	Anastrebla	modestini	F												Mexico	Las Grutas, 6.5 km SE Cd. Hidalgo	tropical	1994	TK 45574
Anoura geoffroyi	male						Streblidae	Anastrebla	modestini	M												Mexico	Las Grutas, 6.5 km SE Cd. Hidalgo	tropical	1994	TK 45574
Anoura geoffroyi	male						Streblidae	Anastrebla	modestini	M												Mexico	Las Grutas, 6.5 km SE Cd. Hidalgo	tropical	1994	TK 45574
Anoura geoffroyi	male						Streblidae	Anastrebla	modestini	F												Mexico	Las Grutas, 6.5 km SE Cd. Hidalgo	tropical	1994	TK 45575
Anoura geoffroyi	male						Streblidae	Anastrebla	modestini	F												Mexico	Las Grutas, 6.5 km SE Cd. Hidalgo	tropical	1994	TK 45575
Anoura geoffroyi	male						Streblidae	Anastrebla	modestini	M												Mexico	Las Grutas, 6.5 km SE Cd. Hidalgo	tropical	1994	TK 45575
Anoura geoffroyi	male						Streblidae	Anastrebla	modestini	M												Mexico	Las Grutas, 6.5 km SE Cd. Hidalgo	tropical	1994	TK 45577
Anoura geoffroyi	male						Streblidae	Anastrebla	modestini	F												Mexico	Las Grutas, 6.5 km SE Cd. Hidalgo	tropical	1994	TK 45579
Anoura geoffroyi	male						Streblidae	Anastrebla	modestini	M												Mexico	Las Grutas, 6.5 km SE Cd. Hidalgo	tropical	1994	TK 45579
Anoura geoffroyi	male						Streblidae	Anastrebla	modestini	F												Mexico	Las Grutas, 6.5 km SE Cd. Hidalgo	tropical	1994	TK 45580
Anoura geoffroyi	male						Streblidae	Anastrebla	modestini	M												Mexico	Las Grutas, 6.5 km SE Cd. Hidalgo	tropical	1994	TK 45580
Anoura geoffroyi	male						Streblidae	Anastrebla	modestini	M												Mexico	Las Grutas, 6.5 km SE Cd. Hidalgo	tropical	1994	TK 45580
Anoura geoffroyi	male						Streblidae	Anastrebla	modestini	M												Mexico	Las Grutas, 6.5 km SE Cd. Hidalgo	tropical	1994	TK 45580
Anoura geoffroyi	male						Streblidae	Anastrebla	modestini	F												Mexico	Las Grutas, 6.5 km SE Cd. Hidalgo	tropical	1994	TK 45582
Anoura geoffroyi	male						Streblidae	Anastrebla	modestini	F												Mexico	Las Grutas, 6.5 km SE Cd. Hidalgo	tropical	1994	TK 45582
Anoura geoffroyi	male						Streblidae	Anastrebla	modestini	M												Mexico	Las Grutas, 6.5 km SE Cd. Hidalgo	tropical	1994	TK 45582
Anoura geoffroyi	male						Streblidae	Anastrebla	modestini	M												Mexico	Las Grutas, 6.5 km SE Cd. Hidalgo	tropical	1994	TK 45582
Anoura geoffroyi	female						Streblidae	Anastrebla	modestini	M												Mexico	0.5km SW Villa Victoria	tropical	1995	TK 45981
Anoura geoffroyi	male	adult	15.5	41.6		will eat insects	Streblidae	Aspidoptera	phyllostomatis	M												Honduras	El Paraiso Valley	neotropics	2006	240706/st/389/angeo
Anoura geoffroyi	male	adult	15.5	41.6		will eat insects	Streblidae	Exastinion	clovisi	M												Honduras	El Paraiso Valley	neotropics	2006	240706/st/389/angeo
Anoura geoffroyi	male	adult	15.5	41.6		will eat insects	Streblidae	Exastinion	clovisi	V												Honduras	El Paraiso Valley	neotropics	2006	240706/st/389/angeo
Anoura geoffroyi	female						Streblidae	Exastinion	clovisi	M												Mexico	Puente de San Juan Viejo, Zitacuaro	tropical	1994	TK 45153
Anoura geoffroyi	male						Streblidae	Exastinion	clovisi	F												Mexico	Las Grutas, 6.5 km SE Cd. Hidalgo	tropical	1994	TK 45573
Anoura geoffroyi	male						Streblidae	Exastinion	clovisi	F												Mexico	Las Grutas, 6.5 km SE Cd. Hidalgo	tropical	1994	TK 45573
Anoura geoffroyi	male						Streblidae	Exastinion	clovisi	M												Mexico	Las Grutas, 6.5 km SE Cd. Hidalgo	tropical	1994	TK 45573
Anoura geoffroyi	male						Streblidae	Exastinion	clovisi	F												Mexico	Las Grutas, 6.5 km SE Cd. Hidalgo	tropical	1994	TK 45574
Anoura geoffroyi	male						Streblidae	Exastinion	clovisi	F												Mexico	Las Grutas, 6.5 km SE Cd. Hidalgo	tropical	1994	TK 45574
Anoura geoffroyi	male						Streblidae	Exastinion	clovisi	F												Mexico	Las Grutas, 6.5 km SE Cd. Hidalgo	tropical	1994	TK 45574
Anoura geoffroyi	male						Streblidae	Exastinion	clovisi	M												Mexico	Las Grutas, 6.5 km SE Cd. Hidalgo	tropical	1994	TK 45574
Anoura geoffroyi	male						Streblidae	Exastinion	clovisi	M												Mexico	Las Grutas, 6.5 km SE Cd. Hidalgo	tropical	1994	TK 45574
Anoura geoffroyi	male						Streblidae	Exastinion	clovisi	M												Mexico	Las Grutas, 6.5 km SE Cd. Hidalgo	tropical	1994	TK 45574
Anoura geoffroyi	male						Streblidae	Exastinion	clovisi	M												Mexico	Las Grutas, 6.5 km SE Cd. Hidalgo	tropical	1994	TK 45574
Anoura geoffroyi	male						Streblidae	Exastinion	clovisi	M												Mexico	Las Grutas, 6.5 km SE Cd. Hidalgo	tropical	1994	TK 45574
Anoura geoffroyi	male						Streblidae	Exastinion	clovisi	M												Mexico	Las Grutas, 6.5 km SE Cd. Hidalgo	tropical	1994	TK 45574
Anoura geoffroyi	male						Streblidae	Exastinion	clovisi	F												Mexico	Las Grutas, 6.5 km SE Cd. Hidalgo	tropical	1994	TK 45575
Anoura geoffroyi	male						Streblidae	Exastinion	clovisi	F												Mexico	Las Grutas, 6.5 km SE Cd. Hidalgo	tropical	1994	TK 45575
Anoura geoffroyi	male						Streblidae	Exastinion	clovisi	M												Mexico	Las Grutas, 6.5 km SE Cd. Hidalgo	tropical	1994	TK 45575
Anoura geoffroyi	male						Streblidae	Exastinion	clovisi	M												Mexico	Las Grutas, 6.5 km SE Cd. Hidalgo	tropical	1994	TK 45576
Anoura geoffroyi	male						Streblidae	Exastinion	clovisi	M												Mexico	Las Grutas, 6.5 km SE Cd. Hidalgo	tropical	1994	TK 45576
Anoura geoffroyi	male						Streblidae	Exastinion	clovisi	F												Mexico	Las Grutas, 6.5 km SE Cd. Hidalgo	tropical	1994	TK 45577
Anoura geoffroyi	male						Streblidae	Exastinion	clovisi	F												Mexico	Las Grutas, 6.5 km SE Cd. Hidalgo	tropical	1994	TK 45577
Anoura geoffroyi	male						Streblidae	Exastinion	clovisi	F												Mexico	Las Grutas, 6.5 km SE Cd. Hidalgo	tropical	1994	TK 45578
Anoura geoffroyi	male						Streblidae	Exastinion	clovisi	M												Mexico	Las Grutas, 6.5 km SE Cd. Hidalgo	tropical	1994	TK 45579
Anoura geoffroyi	male						Streblidae	Exastinion	clovisi	M												Mexico	Las Grutas, 6.5 km SE Cd. Hidalgo	tropical	1994	TK 45579
Anoura geoffroyi	male						Streblidae	Exastinion	clovisi	F												Mexico	Las Grutas, 6.5 km SE Cd. Hidalgo	tropical	1994	TK 45580
Anoura geoffroyi	male						Streblidae	Exastinion	clovisi	F												Mexico	Las Grutas, 6.5 km SE Cd. Hidalgo	tropical	1994	TK 45580
Anoura geoffroyi	male						Streblidae	Exastinion	clovisi	M												Mexico	Las Grutas, 6.5 km SE Cd. Hidalgo	tropical	1994	TK 45580
Anoura geoffroyi	male						Streblidae	Exastinion	clovisi	F												Mexico	Las Grutas, 6.5 km SE Cd. Hidalgo	tropical	1994	TK 45582
Anoura geoffroyi	male						Streblidae	Exastinion	clovisi	F												Mexico	Las Grutas, 6.5 km SE Cd. Hidalgo	tropical	1994	TK 45582
Anoura geoffroyi	female						Streblidae	Exastinion	clovisi	F				yes	no	Gloeandromyces	nycteribiidarum	abdominal sterna, left-hand side				Mexico	0.5km SW Villa Victoria	tropical	1995	TK 45981	DH1024a
Anoura geoffroyi	female						Streblidae	Exastinion	clovisi	F												Mexico	1km S Las Grutas, Cd. Hidalgo	tropical	1995	TK 47916
Anoura geoffroyi	female						Streblidae	Exastinion	clovisi	F												Mexico	1km S Las Grutas, Cd. Hidalgo	tropical	1995	TK 47916
Anoura geoffroyi	female						Streblidae	Exastinion	clovisi	F												Mexico	1km S Las Grutas, Cd. Hidalgo	tropical	1995	TK 47916
Anoura geoffroyi	female						Streblidae	Exastinion	clovisi	M												Mexico	1km S Las Grutas, Cd. Hidalgo	tropical	1995	TK 47916
Anoura geoffroyi	female						Streblidae	Exastinion	clovisi	M												Mexico	1km S Las Grutas, Cd. Hidalgo	tropical	1995	TK 47916
Anoura geoffroyi	female						Streblidae	Exastinion	clovisi	M												Mexico	1km S Las Grutas, Cd. Hidalgo	tropical	1995	TK 47916
Anoura geoffroyi	M						Streblidae	Strebla	cf. harderi	M				uninfected								Mexico	Las Minas		2000	TK 93181
Anoura geoffroyi	male						Streblidae	Trichobius	sphaeronotus	F												Mexico	Las Grutas, 6.5 km SE Cd. Hidalgo	tropical	1994	TK 45575
Anoura geoffroyi	female						Streblidae	Trichobius	sphaeronotus	F												Mexico	1km S Las Grutas, Cd. Hidalgo	tropical	1995	TK 47916
Artibeus hirsutus	female						Streblidae	Trichobius	intermedius	M												Mexico	Puente y Rio Tuzantla; 1km N Tuzanta, Tuzantla	tropical	1994	TK 45465
Artibeus hirsutus	female						Streblidae	Trichobius	intermedius	M												Mexico	Puente y Rio Tuzantla; 1km N Tuzanta, Tuzantla	tropical	1994	TK 45465
Artibeus hirsutus	female						Streblidae	Trichobius	intermedius	M												Mexico	Puente y Rio Tuzantla; 1km N Tuzanta, Tuzantla	tropical	1994	TK 45465
Artibeus hirsutus	female						Streblidae	Trichobius	intermedius	F												Mexico	Puente y Rio Tuzantla; 1km N Tuzanta, Tuzantla	tropical	1994	TK 45465
Artibeus intermedius	F	juvenile	46	60.1	hollow tree/foliage	fruit	Streblidae	Aspidoptera	phyllostomatis	M	wing crawler	monoxenous	brachypterus	uninfected								Panama	Cerro Chucanti	Neotropics	2017	19.vi.2017#12
Artibeus intermedius	M	adult	51	63	hollow tree/foliage	fruit	Streblidae	Megistopoda	aranea	M	fur runner	monoxenous	stenopterus	uninfected								Panama	Cerro Chucanti	Neotropics	2017	18.vi.2017#12
Artibeus intermedius	M	adult	51	63	hollow tree/foliage	fruit	Streblidae	Megistopoda	aranea	F	fur runner	monoxenous	stenopterus	uninfected								Panama	Cerro Chucanti	Neotropics	2017	18.vi.2017#12
Artibeus intermedius	F	adult	48	62.1	hollow tree/foliage	fruit	Streblidae	Megistopoda	aranea	F	fur runner	monoxenous	stenopterus	uninfected								Panama	Cerro Chucanti	Neotropics	2017	20.vi.2017#22
Artibeus intermedius	F	adult	49	60.6	hollow tree/foliage	fruit	Streblidae	Megistopoda	aranea	M	fur runner	monoxenous	stenopterus	uninfected								Panama	Cerro Chucanti	Neotropics	2017	24.vi.2017#1, to Jordan Kueneman (microbial community)
Artibeus intermedius	female						Streblidae	Megistopoda	aranea	F												Mexico	1km NW Infiernillo	tropical	1994	TK 45013
Artibeus intermedius	male						Streblidae	Megistopoda	aranea	M												Mexico	Cerro Colorado	tropical	1994	TK 45513
Artibeus intermedius	male						Streblidae	Megistopoda	aranea	M												Mexico	Cerro Colorado	tropical	1994	TK 45513
Artibeus intermedius	female						Streblidae	Megistopoda	aranea	F												Mexico	10.16 km NNE Coalcoman	tropical	1995	TK 45937
Artibeus intermedius	M						Streblidae	Megistopoda	cf. proxima	F				uninfected								Mexico	9 miles N. Ocozocoautla		2000	TK 93291_1
Artibeus intermedius	M						Streblidae	Megistopoda	cf. proxima	F				uninfected								Mexico	9 miles N. Ocozocoautla		2000	TK 93291_1
Artibeus intermedius	M						Streblidae	Megistopoda	cf. proxima	M				uninfected								Mexico	9 miles N. Ocozocoautla		2000	TK 93291_1
Artibeus intermedius	female						Streblidae	Paratrichobius	longicrus	M												Mexico	1km N Playa Azul	tropical	1994	TK 45091
Artibeus intermedius	female						Streblidae	Paratrichobius	longicrus	M												Mexico	1km N Playa Azul	tropical	1994	TK 45112
Artibeus intermedius	M						Streblidae	Paratrichobius	longicrus cmplex	M				uninfected								Mexico	9 miles N. Ocozocoautla		2000	TK 93290
Artibeus intermedius	female						Streblidae	Trichobius	intermedius	F												Mexico	Cerro Colorado	tropical	1994	TK 45514
Artibeus intermedius	female						Streblidae	Trichobius	intermedius	M												Mexico	Cerro Colorado	tropical	1994	TK 45514
Artibeus intermedius	female						Streblidae	Trichobius	intermedius	F												Mexico	Cerro Colorado	tropical	1994	TK 45524
Artibeus intermedius	female						Streblidae	Trichobius	intermedius	M												Mexico	Cerro Colorado	tropical	1994	TK 45524
Artibeus intermedius	female						Streblidae	Trichobius	intermedius	F												Mexico	1km NW Villa Victoria, Cueva La Polvora	tropical	1995	TK 45977
Artibeus intermedius	female						Streblidae	Trichobius	intermedius	F												Mexico	1km NW Villa Victoria, Cueva La Polvora	tropical	1995	TK 45977
Artibeus intermedius	female						Streblidae	Trichobius	intermedius	F												Mexico	1km NW Villa Victoria, Cueva La Polvora	tropical	1995	TK 45977
Artibeus intermedius	female						Streblidae	Trichobius	intermedius	F												Mexico	1km NW Villa Victoria, Cueva La Polvora	tropical	1995	TK 45977
Artibeus intermedius	female						Streblidae	Trichobius	intermedius	F												Mexico	1km NW Villa Victoria, Cueva La Polvora	tropical	1995	TK 45977
Artibeus intermedius	female						Streblidae	Trichobius	intermedius	F												Mexico	1km NW Villa Victoria, Cueva La Polvora	tropical	1995	TK 45977
Artibeus intermedius	female						Streblidae	Trichobius	intermedius	M												Mexico	1km NW Villa Victoria, Cueva La Polvora	tropical	1995	TK 45977
Artibeus intermedius	female						Streblidae	Trichobius	intermedius	M												Mexico	1km NW Villa Victoria, Cueva La Polvora	tropical	1995	TK 45977
Artibeus intermedius	female						Streblidae	Trichobius	intermedius	M												Mexico	1km NW Villa Victoria, Cueva La Polvora	tropical	1995	TK 45977
Artibeus intermedius	female						Streblidae	Trichobius	intermedius	M												Mexico	1km NW Villa Victoria, Cueva La Polvora	tropical	1995	TK 45977
Artibeus intermedius	female						Streblidae	Trichobius	intermedius	M												Mexico	1km NW Villa Victoria, Cueva La Polvora	tropical	1995	TK 45977
Artibeus intermedius	female						Streblidae	Trichobius	intermedius	M												Mexico	1km NW Villa Victoria, Cueva La Polvora	tropical	1995	TK 45977
Artibeus intermedius	female						Streblidae	Trichobius	intermedius	M												Mexico	1km NW Villa Victoria, Cueva La Polvora	tropical	1995	TK 45977
Artibeus intermedius	M						Streblidae	Trichobius	intermedius	F				uninfected								Mexico	9 miles N. Ocozocoautla		2000	TK 93290
Artibeus intermedius	M						Streblidae	Trichobius	intermedius	M				uninfected								Mexico	9 miles N. Ocozocoautla		2000	TK 93291
Artibeus intermedius	F	adult	48	59.2	generalist (hollow trees, caves, don't make their own house)	fruit	Streblidae	Trichobius	joblingi	M	wing crawler	oligoxenous	fully developed	uninfected								Panama	Cerro Chucanti	Neotropics	2017	20.vi.2017#38
Artibeus intermedius	female						Streblidae	Trichobius	johnsonae	M												Mexico	1km NW Villa Victoria, Cueva La Polvora	tropical	1995	TK 45977
Artibeus intermedius	female						Streblidae	Trichobius	parasiticus	M												Mexico	0.5km SW Villa Victoria	tropical	1995	TK 45984
Artibeus jamaicensis							Streblidae	-		-				uninfected								Panama	Teleknco	Neotropics	2016	2016-05-28 1Aj
Artibeus jamaicensis	M						Streblidae	-		-				uninfected								Panama		Neotropics	2016	2016-06-24 5Aj
Artibeus jamaicensis	F		51	59.2			Streblidae	-		-				uninfected								Panama	end of road past 183	Neotropics	2016	2016-07-13 1Aj
Artibeus jamaicensis	M		48	63.6			Streblidae	-		-				uninfected								Panama	end of road past 183	Neotropics	2016	2016-07-13 5Aj
Artibeus jamaicensis	F		47	62			Streblidae	-		-				uninfected								Panama	end of road past 183	Neotropics	2016	2016-07-17 8Aj
Artibeus jamaicensis	F	adult, pregnant	66	64	crevices, buildings, tree holes	insect	Streblidae	Anatrichobius	scorzai	M	wing crawler	oligoxenous	brachypterus	uninfected								Panama	Cerro Chucanti	Neotropics	2017	21.vi.2017#15, to Jordan Kueneman (microbial community)
Artibeus jamaicensis	male	adult	44.5	61.5		will eat insects	Streblidae	Aspidoptera	falcata	F												Honduras	El Paraiso Valley	neotropics	2006	160706/p1/339/arjam
Artibeus jamaicensis	F	A	46		hollow tree/foliage	fruit	Streblidae	Aspidoptera	phyllostomatis	M	Wing crawler	monoxenous	reduced	uninfected								Panama	BCI	Neotropics	2015	738
Artibeus jamaicensis	F	A	46		hollow tree/foliage	fruit	Streblidae	Aspidoptera	phyllostomatis	F	Wing crawler	monoxenous	reduced	uninfected								Panama	BCI	Neotropics	2015	738
Artibeus jamaicensis	female	juvenile	45.5	62		will eat insects	Streblidae	Aspidoptera	phyllostomatis	F												Honduras	El Paraiso Valley	neotropics	2006	100806/ep13/659/arjam
Artibeus jamaicensis	F	adult	56	65.9	hollow tree/foliage	fruit	Streblidae	Aspidoptera	phyllostomatis	M	wing crawler	monoxenous	brachypterus	uninfected								Panama	Cerro Chucanti	Neotropics	2017	18.vi.2017#20
Artibeus jamaicensis	M	adult	62	61.9	hollow tree/foliage	fruit	Streblidae	Aspidoptera	phyllostomatis	M	wing crawler	monoxenous	brachypterus	uninfected								Panama	Cerro Chucanti	Neotropics	2017	19.vi.2017#22
Artibeus jamaicensis	F	adult	49	63.6	hollow tree/foliage	fruit	Streblidae	Aspidoptera	phyllostomatis	F	wing crawler	monoxenous	brachypterus	uninfected								Panama	Cerro Chucanti	Neotropics	2017	20.vi.2017#26
Artibeus jamaicensis	F	adult	50	60.1	hollow tree/foliage	fruit	Streblidae	Aspidoptera	phyllostomatis	M	wing crawler	monoxenous	brachypterus	uninfected								Panama	Cerro Chucanti	Neotropics	2017	20.vi.2017#9
Artibeus jamaicensis	M						Streblidae	Aspidoptera	phyllostomatis	female				uninfected								Panama		Neotropics	2016	2016-06-10 3Aj
Artibeus jamaicensis	M	subadult	50	62.6			Streblidae	Aspidoptera	phyllostomatis	male				uninfected								Panama	end of road past 183	Neotropics	2016	2016-07-17 3Aj
Artibeus jamaicensis	female	adult, pregnant	57	61		will eat insects	Streblidae	Aspidoptera	phyllostomatis	M												Honduras	El Paraiso Valley	neotropics	2006	210706/co1/arjam/353
Artibeus jamaicensis	female	adult, pregnant	57	61		will eat insects	Streblidae	Aspidoptera	phyllostomatis	M												Honduras	El Paraiso Valley	neotropics	2006	210706/co1/arjam/353
Artibeus jamaicensis	M	subadult	44	60.8	hollow tree/foliage	fruit	Streblidae	Aspidoptera	phyllostomatis	M	wing crawler	monoxenous	brachypterus	uninfected								Panama	Cerro Chucanti	Neotropics	2017	23.vi.2017#20
Artibeus jamaicensis	M	adult	46	60.5	hollow tree/foliage	fruit	Streblidae	Aspidoptera	phyllostomatis	M	wing crawler	monoxenous	brachypterus	uninfected								Panama	Cerro Chucanti	Neotropics	2017	23.vi.2017#31
Artibeus jamaicensis	M	adult	51	61.3	hollow tree/foliage	fruit	Streblidae	Aspidoptera	phyllostomatis	M	wing crawler	monoxenous	brachypterus	uninfected								Panama	Cerro Chucanti	Neotropics	2017	23.vi.2017#42
Artibeus jamaicensis	male	adult	49	60.3		will eat insects	Streblidae	Aspidoptera	phyllostomatis	F												Honduras	El Paraiso Valley	neotropics	2006	260706/stcaves/501/arjam
Artibeus jamaicensis	male	juvenile	37	58.5		will eat insects	Streblidae	Aspidoptera	phyllostomatis	M												Honduras	El Paraiso Valley	neotropics	2006	280706/EP1/479/arjam
Artibeus jamaicensis	male	juvenile	37	58.5		will eat insects	Streblidae	Aspidoptera	phyllostomatis	M												Honduras	El Paraiso Valley	neotropics	2006	280706/EP1/479/arjam
Artibeus jamaicensis	male	juvenile	37	58.5		will eat insects	Streblidae	Aspidoptera	phyllostomatis	F												Honduras	El Paraiso Valley	neotropics	2006	280706/EP1/479/arjam
Artibeus jamaicensis	male	juvenile	37	58.5		will eat insects	Streblidae	Aspidoptera	phyllostomatis	F												Honduras	El Paraiso Valley	neotropics	2006	280706/EP1/479/arjam
Artibeus jamaicensis	F	J	40		hollow tree/foliage	fruit	Streblidae	Aspidoptera	phyllostomatis	M	Wing crawler	monoxenous	reduced	uninfected								Panama	Pato_Horqueta	Neotropics	2014	F_0313
Artibeus jamaicensis	M	A	52		hollow tree/foliage	fruit	Streblidae	Aspidoptera	phyllostomatis	F	Wing crawler	monoxenous	reduced	uninfected								Panama	Gigante	Neotropics	2014	F_0343
Artibeus jamaicensis	M	J	40		hollow tree/foliage	fruit	Streblidae	Aspidoptera	phyllostomatis	M	Wing crawler	monoxenous	reduced	uninfected								Panama	Mona Grita	Neotropics	2014	F_0346
Artibeus jamaicensis	M	J	40		hollow tree/foliage	fruit	Streblidae	Aspidoptera	phyllostomatis	F	Wing crawler	monoxenous	reduced	uninfected								Panama	Mona Grita	Neotropics	2014	F_0346
Artibeus jamaicensis	F	A	45		hollow tree/foliage	fruit	Streblidae	Aspidoptera	phyllostomatis	M	Wing crawler	monoxenous	reduced	uninfected								Panama	Gigante	Neotropics	2014	F_0356
Artibeus jamaicensis	F	J	44		hollow tree/foliage	fruit	Streblidae	Aspidoptera	phyllostomatis	M	Wing crawler	monoxenous	reduced	uninfected								Panama	Mona Grita	Neotropics	2014	F_0359
Artibeus jamaicensis	F	J	45		hollow tree/foliage	fruit	Streblidae	Aspidoptera	phyllostomatis	M	Wing crawler	monoxenous	reduced	uninfected								Panama	Pena Blanca	Neotropics	2014	F_0361
Artibeus jamaicensis	F	J	45		hollow tree/foliage	fruit	Streblidae	Aspidoptera	phyllostomatis	F	Wing crawler	monoxenous	reduced	uninfected								Panama	Pena Blanca	Neotropics	2014	F_0361
Artibeus jamaicensis	F	A	46		hollow tree/foliage	fruit	Streblidae	Aspidoptera	phyllostomatis	M	Wing crawler	monoxenous	reduced	uninfected								Panama	Gigante	Neotropics	2014	F_0366
Artibeus jamaicensis	F	A	46		hollow tree/foliage	fruit	Streblidae	Aspidoptera	phyllostomatis	F	Wing crawler	monoxenous	reduced	uninfected								Panama	Gigante	Neotropics	2014	F_0366
Artibeus jamaicensis	F	A	46		hollow tree/foliage	fruit	Streblidae	Aspidoptera	phyllostomatis	F	Wing crawler	monoxenous	reduced	uninfected								Panama	Gigante	Neotropics	2014	F_0366
Artibeus jamaicensis	F	A	46		hollow tree/foliage	fruit	Streblidae	Aspidoptera	phyllostomatis	F	Wing crawler	monoxenous	reduced	uninfected								Panama	Gigante	Neotropics	2014	F_0366
Artibeus jamaicensis	F	A	46		hollow tree/foliage	fruit	Streblidae	Aspidoptera	phyllostomatis	F	Wing crawler	monoxenous	reduced	uninfected								Panama	Gigante	Neotropics	2014	F_0366
Artibeus jamaicensis	F	A	47		hollow tree/foliage	fruit	Streblidae	Aspidoptera	phyllostomatis	F	Wing crawler	monoxenous	reduced	uninfected								Panama	Pato_Horqueta	Neotropics	2014	F_0368
Artibeus jamaicensis	F	A	48		hollow tree/foliage	fruit	Streblidae	Aspidoptera	phyllostomatis	F	Wing crawler	monoxenous	reduced	uninfected								Panama	Gigante	Neotropics	2014	F_0376
Artibeus jamaicensis	F	J	45		hollow tree/foliage	fruit	Streblidae	Aspidoptera	phyllostomatis	F	Wing crawler	monoxenous	reduced	uninfected								Panama	Mona Grita	Neotropics	2014	F_0382
Artibeus jamaicensis	F	J	45		hollow tree/foliage	fruit	Streblidae	Aspidoptera	phyllostomatis	F	Wing crawler	monoxenous	reduced	uninfected								Panama	Mona Grita	Neotropics	2014	F_0382
Artibeus jamaicensis	F	J	37		hollow tree/foliage	fruit	Streblidae	Aspidoptera	phyllostomatis	M	Wing crawler	monoxenous	reduced	uninfected								Panama	Pato_Horqueta	Neotropics	2014	F_0384
Artibeus jamaicensis	F	A	46		hollow tree/foliage	fruit	Streblidae	Aspidoptera	phyllostomatis	M	Wing crawler	monoxenous	reduced	uninfected								Panama	Pato_Horqueta	Neotropics	2014	F_0385
Artibeus jamaicensis	F	A	46		hollow tree/foliage	fruit	Streblidae	Aspidoptera	phyllostomatis	M	Wing crawler	monoxenous	reduced	uninfected								Panama	Pato_Horqueta	Neotropics	2014	F_0385
Artibeus jamaicensis	F	A	46		hollow tree/foliage	fruit	Streblidae	Aspidoptera	phyllostomatis	M	Wing crawler	monoxenous	reduced	uninfected								Panama	Pato_Horqueta	Neotropics	2014	F_0385
Artibeus jamaicensis	F	A	48		hollow tree/foliage	fruit	Streblidae	Aspidoptera	phyllostomatis	M	Wing crawler	monoxenous	reduced	uninfected								Panama	Pato_Horqueta	Neotropics	2014	F_0395
Artibeus jamaicensis	F	SA	44		hollow tree/foliage	fruit	Streblidae	Aspidoptera	phyllostomatis	F	Wing crawler	monoxenous	reduced	uninfected								Panama	Gigante	Neotropics	2014	F_0396
Artibeus jamaicensis	F	J	43		hollow tree/foliage	fruit	Streblidae	Aspidoptera	phyllostomatis	M	Wing crawler	monoxenous	reduced	uninfected								Panama	Pato_Horqueta	Neotropics	2014	F_0397
Artibeus jamaicensis	M	A	48		hollow tree/foliage	fruit	Streblidae	Aspidoptera	phyllostomatis	M	Wing crawler	monoxenous	reduced	uninfected								Panama	ElGiral_BuenaVista	Neotropics	2014	F_0402
Artibeus jamaicensis	M	A	48		hollow tree/foliage	fruit	Streblidae	Aspidoptera	phyllostomatis	F	Wing crawler	monoxenous	reduced	uninfected								Panama	ElGiral_BuenaVista	Neotropics	2014	F_0402
Artibeus jamaicensis	F	A	51		hollow tree/foliage	fruit	Streblidae	Aspidoptera	phyllostomatis	M	Wing crawler	monoxenous	reduced	uninfected								Panama	Pato_Horqueta	Neotropics	2014	F_0409
Artibeus jamaicensis	M	J	32		hollow tree/foliage	fruit	Streblidae	Aspidoptera	phyllostomatis	F	Wing crawler	monoxenous	reduced	uninfected								Panama	Pato_Horqueta	Neotropics	2014	F_0414
Artibeus jamaicensis	M	SA/A	45		hollow tree/foliage	fruit	Streblidae	Aspidoptera	phyllostomatis	F	Wing crawler	monoxenous	reduced	uninfected								Panama	Mona Grita	Neotropics	2014	F_0416
Artibeus jamaicensis	M	J	47		hollow tree/foliage	fruit	Streblidae	Aspidoptera	phyllostomatis	M	Wing crawler	monoxenous	reduced	uninfected								Panama	Pato_Horqueta	Neotropics	2014	F_0418
Artibeus jamaicensis	M	J	47		hollow tree/foliage	fruit	Streblidae	Aspidoptera	phyllostomatis	M	Wing crawler	monoxenous	reduced	uninfected								Panama	Pato_Horqueta	Neotropics	2014	F_0418
Artibeus jamaicensis	M	J	47		hollow tree/foliage	fruit	Streblidae	Aspidoptera	phyllostomatis	F	Wing crawler	monoxenous	reduced	uninfected								Panama	Pato_Horqueta	Neotropics	2014	F_0418
Artibeus jamaicensis	M	J	44		hollow tree/foliage	fruit	Streblidae	Aspidoptera	phyllostomatis	M	Wing crawler	monoxenous	reduced	uninfected								Panama	TresAlmendras	Neotropics	2014	F_0419
Artibeus jamaicensis	M	J	44		hollow tree/foliage	fruit	Streblidae	Aspidoptera	phyllostomatis	M	Wing crawler	monoxenous	reduced	uninfected								Panama	TresAlmendras	Neotropics	2014	F_0419
Artibeus jamaicensis	M	A	52		hollow tree/foliage	fruit	Streblidae	Aspidoptera	phyllostomatis	M	Wing crawler	monoxenous	reduced	uninfected								Panama	Mona Grita	Neotropics	2014	F_0420
Artibeus jamaicensis	M	A	47		hollow tree/foliage	fruit	Streblidae	Aspidoptera	phyllostomatis	F	Wing crawler	monoxenous	reduced	uninfected								Panama	Mona Grita	Neotropics	2014	F_0424
Artibeus jamaicensis	M	J	42		hollow tree/foliage	fruit	Streblidae	Aspidoptera	phyllostomatis	M	Wing crawler	monoxenous	reduced	uninfected								Panama	Pato_Horqueta	Neotropics	2014	F_0430
Artibeus jamaicensis	M	J	42		hollow tree/foliage	fruit	Streblidae	Aspidoptera	phyllostomatis	M	Wing crawler	monoxenous	reduced	uninfected								Panama	Pato_Horqueta	Neotropics	2014	F_0430
Artibeus jamaicensis	M	J	42		hollow tree/foliage	fruit	Streblidae	Aspidoptera	phyllostomatis	F	Wing crawler	monoxenous	reduced	uninfected								Panama	Pato_Horqueta	Neotropics	2014	F_0430
Artibeus jamaicensis	M	J	42		hollow tree/foliage	fruit	Streblidae	Aspidoptera	phyllostomatis	F	Wing crawler	monoxenous	reduced	uninfected								Panama	Pato_Horqueta	Neotropics	2014	F_0430
Artibeus jamaicensis	F	A	49		hollow tree/foliage	fruit	Streblidae	Aspidoptera	phyllostomatis	M	Wing crawler	monoxenous	reduced	uninfected								Panama	Mona Grita	Neotropics	2014	F_0440
Artibeus jamaicensis	F	A	49		hollow tree/foliage	fruit	Streblidae	Aspidoptera	phyllostomatis	F	Wing crawler	monoxenous	reduced	uninfected								Panama	Mona Grita	Neotropics	2014	F_0440
Artibeus jamaicensis	M	J	45		hollow tree/foliage	fruit	Streblidae	Aspidoptera	phyllostomatis	M	Wing crawler	monoxenous	reduced	uninfected								Panama	Pato_Horqueta	Neotropics	2014	F_0443
Artibeus jamaicensis	F	A	53		hollow tree/foliage	fruit	Streblidae	Aspidoptera	phyllostomatis	F	Wing crawler	monoxenous	reduced	uninfected								Panama	Mona Grita	Neotropics	2014	F_0446
Artibeus jamaicensis	F	A	48		hollow tree/foliage	fruit	Streblidae	Aspidoptera	phyllostomatis	M	Wing crawler	monoxenous	reduced	uninfected								Panama	Mona Grita	Neotropics	2014	F_0450
Artibeus jamaicensis	M	J	42		hollow tree/foliage	fruit	Streblidae	Aspidoptera	phyllostomatis	M	Wing crawler	monoxenous	reduced	uninfected								Panama	PatoHorqueta	Neotropics	25.08.2014	F_0452
Artibeus jamaicensis	M	A	51		hollow tree/foliage	fruit	Streblidae	Aspidoptera	phyllostomatis	M	Wing crawler	monoxenous	reduced	uninfected								Panama	Mona Grita	Neotropics	2014	F_0456
Artibeus jamaicensis	M	A	45		hollow tree/foliage	fruit	Streblidae	Aspidoptera	phyllostomatis	M	Wing crawler	monoxenous	reduced	uninfected								Panama	Gigante	Neotropics	2014	F_0457
Artibeus jamaicensis	F	J	40		hollow tree/foliage	fruit	Streblidae	Aspidoptera	phyllostomatis	M	Wing crawler	monoxenous	reduced	uninfected								Panama	Pato_Horqueta	Neotropics	2014	F_0458
Artibeus jamaicensis	F	J	42		hollow tree/foliage	fruit	Streblidae	Aspidoptera	phyllostomatis	M	Wing crawler	monoxenous	reduced	uninfected								Panama	Gigante	Neotropics	2014	F_0462
Artibeus jamaicensis	F	A	51		hollow tree/foliage	fruit	Streblidae	Aspidoptera	phyllostomatis	F	Wing crawler	monoxenous	reduced	uninfected								Panama	Gigante	Neotropics	2014	F_0463
Artibeus jamaicensis	M	A	49		hollow tree/foliage	fruit	Streblidae	Aspidoptera	phyllostomatis	F	Wing crawler	monoxenous	reduced	uninfected								Panama	Gigante	Neotropics	17.08.2014	F_0464
Artibeus jamaicensis	F	A	50		hollow tree/foliage	fruit	Streblidae	Aspidoptera	phyllostomatis	M	Wing crawler	monoxenous	reduced	uninfected								Panama	Gigante	Neotropics	2014	F_0466
Artibeus jamaicensis	F	A	50		hollow tree/foliage	fruit	Streblidae	Aspidoptera	phyllostomatis	F	Wing crawler	monoxenous	reduced	uninfected								Panama	Gigante	Neotropics	2014	F_0466
Artibeus jamaicensis	F	A	43		hollow tree/foliage	fruit	Streblidae	Aspidoptera	phyllostomatis	F	Wing crawler	monoxenous	reduced	uninfected								Panama	Pato_Horqueta	Neotropics	2014	F_0471
Artibeus jamaicensis	M	A	43		hollow tree/foliage	fruit	Streblidae	Aspidoptera	phyllostomatis	M	Wing crawler	monoxenous	reduced	uninfected								Panama	Pato_Horqueta	Neotropics	2014	F_0472
Artibeus jamaicensis	F	A	47	61.6	hollow tree/foliage	fruit	Streblidae	Aspidoptera	phyllostomatis	male	Wing crawler	monoxenous	reduced	uninfected								Panama	Frijoles	Neotropics	2014	F_0474
Artibeus jamaicensis	F	A	47	61.6	hollow tree/foliage	fruit	Streblidae	Aspidoptera	phyllostomatis	male	Wing crawler	monoxenous	reduced	uninfected								Panama	Frijoles	Neotropics	2014	F_0474
Artibeus jamaicensis	F	A	47	61.6	hollow tree/foliage	fruit	Streblidae	Aspidoptera	phyllostomatis	female	Wing crawler	monoxenous	reduced	uninfected								Panama	Frijoles	Neotropics	2014	F_0474
Artibeus jamaicensis	M	A	46		hollow tree/foliage	fruit	Streblidae	Aspidoptera	phyllostomatis	M	Wing crawler	monoxenous	reduced	uninfected								Panama	Gigante	Neotropics	2014	F_0476
Artibeus jamaicensis	M	J	40		hollow tree/foliage	fruit	Streblidae	Aspidoptera	phyllostomatis	M	Wing crawler	monoxenous	reduced	uninfected								Panama	Pato_Horqueta	Neotropics	2014	F_0477
Artibeus jamaicensis	M	J	40		hollow tree/foliage	fruit	Streblidae	Aspidoptera	phyllostomatis	M	Wing crawler	monoxenous	reduced	uninfected								Panama	Pato_Horqueta	Neotropics	2014	F_0477
Artibeus jamaicensis	M	J	40		hollow tree/foliage	fruit	Streblidae	Aspidoptera	phyllostomatis	F	Wing crawler	monoxenous	reduced	uninfected								Panama	Pato_Horqueta	Neotropics	2014	F_0477
Artibeus jamaicensis	M	J	40		hollow tree/foliage	fruit	Streblidae	Aspidoptera	phyllostomatis	F	Wing crawler	monoxenous	reduced	uninfected								Panama	Pato_Horqueta	Neotropics	2014	F_0477
Artibeus jamaicensis	M	J	30		hollow tree/foliage	fruit	Streblidae	Aspidoptera	phyllostomatis	M	Wing crawler	monoxenous	reduced	uninfected								Panama	Pato_Horqueta	Neotropics	2014	F_0479
Artibeus jamaicensis	F	A	52		hollow tree/foliage	fruit	Streblidae	Aspidoptera	phyllostomatis	F	Wing crawler	monoxenous	reduced	uninfected								Panama	Pato_Horqueta	Neotropics	2014	F_0484
Artibeus jamaicensis	F	A	51		hollow tree/foliage	fruit	Streblidae	Aspidoptera	phyllostomatis	F	Wing crawler	monoxenous	reduced	uninfected								Panama	Gigante	Neotropics	2014	F_0488
Artibeus jamaicensis	M	A	43		hollow tree/foliage	fruit	Streblidae	Aspidoptera	phyllostomatis	F	Wing crawler	monoxenous	reduced	uninfected								Panama	Pena Blanca	Neotropics	2014	F_0493
Artibeus jamaicensis	F	A	54		hollow tree/foliage	fruit	Streblidae	Aspidoptera	phyllostomatis	F	Wing crawler	monoxenous	reduced	uninfected								Panama	Frijoles	Neotropics	2014	F_0494
Artibeus jamaicensis	M	J	45		hollow tree/foliage	fruit	Streblidae	Aspidoptera	phyllostomatis	M	Wing crawler	monoxenous	reduced	uninfected								Panama	TresAlmendras	Neotropics	2014	F_0499
Artibeus jamaicensis	M	J	45		hollow tree/foliage	fruit	Streblidae	Aspidoptera	phyllostomatis	M	Wing crawler	monoxenous	reduced	uninfected								Panama	TresAlmendras	Neotropics	2014	F_0499
Artibeus jamaicensis	F	A	43		hollow tree/foliage	fruit	Streblidae	Aspidoptera	phyllostomatis	M	Wing crawler	monoxenous	reduced	uninfected								Panama	Bohio	Neotropics	2014	F_0500
Artibeus jamaicensis	F	A	49		hollow tree/foliage	fruit	Streblidae	Aspidoptera	phyllostomatis	M	Wing crawler	monoxenous	reduced	uninfected								Panama	Frijoles	Neotropics	2014	F_0511
Artibeus jamaicensis	F	SA	49		hollow tree/foliage	fruit	Streblidae	Aspidoptera	phyllostomatis	M	Wing crawler	monoxenous	reduced	uninfected								Panama	BCI	Neotropics	2014	F_0513
Artibeus jamaicensis	F	A	NA		hollow tree/foliage	fruit	Streblidae	Aspidoptera	phyllostomatis	M	Wing crawler	monoxenous	reduced	uninfected								Panama	Bohio	Neotropics	2014	F_0518
Artibeus jamaicensis	F	J	46		hollow tree/foliage	fruit	Streblidae	Aspidoptera	phyllostomatis	M	Wing crawler	monoxenous	reduced	uninfected								Panama	Guanabano	Neotropics	2014	F_0519
Artibeus jamaicensis	F	J	46		hollow tree/foliage	fruit	Streblidae	Aspidoptera	phyllostomatis	M	Wing crawler	monoxenous	reduced	uninfected								Panama	Guanabano	Neotropics	2014	F_0519
Artibeus jamaicensis	F	A	52		hollow tree/foliage	fruit	Streblidae	Aspidoptera	phyllostomatis	M	Wing crawler	monoxenous	reduced	uninfected								Panama	Pena Blanca	Neotropics	2014	F_0521
Artibeus jamaicensis	F	A	52		hollow tree/foliage	fruit	Streblidae	Aspidoptera	phyllostomatis	F	Wing crawler	monoxenous	reduced	uninfected								Panama	Pena Blanca	Neotropics	2014	F_0521
Artibeus jamaicensis	M	A	49		hollow tree/foliage	fruit	Streblidae	Aspidoptera	phyllostomatis	F	Wing crawler	monoxenous	reduced	uninfected								Panama	Frijoles	Neotropics	2014	F_0523
Artibeus jamaicensis	F	J	49		hollow tree/foliage	fruit	Streblidae	Aspidoptera	phyllostomatis	M	Wing crawler	monoxenous	reduced	uninfected								Panama	Pena Blanca	Neotropics	2014	F_0538
Artibeus jamaicensis	F	J	49		hollow tree/foliage	fruit	Streblidae	Aspidoptera	phyllostomatis	F	Wing crawler	monoxenous	reduced	uninfected								Panama	Pena Blanca	Neotropics	2014	F_0538
Artibeus jamaicensis	M	J	45		hollow tree/foliage	fruit	Streblidae	Aspidoptera	phyllostomatis	F	Wing crawler	monoxenous	reduced	uninfected								Panama	ElGiral_TicoFragment	Neotropics	2014	F_0541
Artibeus jamaicensis	M	NA	46		hollow tree/foliage	fruit	Streblidae	Aspidoptera	phyllostomatis	M	Wing crawler	monoxenous	reduced	uninfected								Panama	Frijoles	Neotropics	2014	F_0543
Artibeus jamaicensis	F	A	52		hollow tree/foliage	fruit	Streblidae	Aspidoptera	phyllostomatis	F	Wing crawler	monoxenous	reduced	uninfected								Panama	ElGiral_BuenaVista	Neotropics	2014	F_0546
Artibeus jamaicensis	F	SA	54		hollow tree/foliage	fruit	Streblidae	Aspidoptera	phyllostomatis	M	Wing crawler	monoxenous	reduced	uninfected								Panama	BCI	Neotropics	2014	F_0549
Artibeus jamaicensis	F	SA	54		hollow tree/foliage	fruit	Streblidae	Aspidoptera	phyllostomatis	M	Wing crawler	monoxenous	reduced	uninfected								Panama	BCI	Neotropics	2014	F_0549
Artibeus jamaicensis	F	SA	54		hollow tree/foliage	fruit	Streblidae	Aspidoptera	phyllostomatis	M	Wing crawler	monoxenous	reduced	uninfected								Panama	BCI	Neotropics	2014	F_0549
Artibeus jamaicensis	F	A	60		hollow tree/foliage	fruit	Streblidae	Aspidoptera	phyllostomatis	M	Wing crawler	monoxenous	reduced	uninfected								Panama	BCI	Neotropics	2014	F_0550
Artibeus jamaicensis	F	J	42		hollow tree/foliage	fruit	Streblidae	Aspidoptera	phyllostomatis	M	Wing crawler	monoxenous	reduced	uninfected								Panama	BCI	Neotropics	2014	F_0554
Artibeus jamaicensis	F	J	42		hollow tree/foliage	fruit	Streblidae	Aspidoptera	phyllostomatis	F	Wing crawler	monoxenous	reduced	uninfected								Panama	BCI	Neotropics	2014	F_0554
Artibeus jamaicensis	F	SA	52		hollow tree/foliage	fruit	Streblidae	Aspidoptera	phyllostomatis	M	Wing crawler	monoxenous	reduced	uninfected								Panama	BCI	Neotropics	2014	F_0577
Artibeus jamaicensis	F	SA	52		hollow tree/foliage	fruit	Streblidae	Aspidoptera	phyllostomatis	F	Wing crawler	monoxenous	reduced	uninfected								Panama	BCI	Neotropics	2014	F_0577
Artibeus jamaicensis	M	A	49		hollow tree/foliage	fruit	Streblidae	Aspidoptera	phyllostomatis	F	Wing crawler	monoxenous	reduced	uninfected								Panama	Frijoles	Neotropics	2014	F_0580
Artibeus jamaicensis	M	J	45		hollow tree/foliage	fruit	Streblidae	Aspidoptera	phyllostomatis	M	Wing crawler	monoxenous	reduced	uninfected								Panama	Frijoles	Neotropics	2014	F_0581
Artibeus jamaicensis	M	J	45		hollow tree/foliage	fruit	Streblidae	Aspidoptera	phyllostomatis	M	Wing crawler	monoxenous	reduced	uninfected								Panama	Frijoles	Neotropics	26.09.2014	F_0581
Artibeus jamaicensis	F	A	50		hollow tree/foliage	fruit	Streblidae	Aspidoptera	phyllostomatis	F	Wing crawler	monoxenous	reduced	uninfected								Panama	Frijoles	Neotropics	2014	F_0583
Artibeus jamaicensis	M	J	44		hollow tree/foliage	fruit	Streblidae	Aspidoptera	phyllostomatis	M	Wing crawler	monoxenous	reduced	uninfected								Panama	Bohio	Neotropics	2014	F_0585
Artibeus jamaicensis	F	A	49		hollow tree/foliage	fruit	Streblidae	Aspidoptera	phyllostomatis	M	Wing crawler	monoxenous	reduced	uninfected								Panama	Bohio	Neotropics	2014	F_0587
Artibeus jamaicensis	F	A	52		hollow tree/foliage	fruit	Streblidae	Aspidoptera	phyllostomatis	M	Wing crawler	monoxenous	reduced	uninfected								Panama	Mona Grita	Neotropics	2014	F_0590
Artibeus jamaicensis	F	A	52		hollow tree/foliage	fruit	Streblidae	Aspidoptera	phyllostomatis	M	Wing crawler	monoxenous	reduced	uninfected								Panama	Mona Grita	Neotropics	2014	F_0590
Artibeus jamaicensis	M	A	55		hollow tree/foliage	fruit	Streblidae	Aspidoptera	phyllostomatis	M	Wing crawler	monoxenous	reduced	uninfected								Panama	TresAlmendras	Neotropics	2014	F_0593
Artibeus jamaicensis	F	A	43		hollow tree/foliage	fruit	Streblidae	Aspidoptera	phyllostomatis	M	Wing crawler	monoxenous	reduced	uninfected								Panama	Bohio	Neotropics	2014	F_0595
Artibeus jamaicensis	F	A	43		hollow tree/foliage	fruit	Streblidae	Aspidoptera	phyllostomatis	M	Wing crawler	monoxenous	reduced	uninfected								Panama	Bohio	Neotropics	2014	F_0595
Artibeus jamaicensis	F	A	52		hollow tree/foliage	fruit	Streblidae	Aspidoptera	phyllostomatis	M	Wing crawler	monoxenous	reduced	uninfected								Panama	BCI	Neotropics	2014	F_0599
Artibeus jamaicensis	M	J	50		hollow tree/foliage	fruit	Streblidae	Aspidoptera	phyllostomatis	M	Wing crawler	monoxenous	reduced	uninfected								Panama	Frijoles	Neotropics	2014	F_0603
Artibeus jamaicensis	M	J	50		hollow tree/foliage	fruit	Streblidae	Aspidoptera	phyllostomatis	M	Wing crawler	monoxenous	reduced	uninfected								Panama	Frijoles	Neotropics	2014	F_0603
Artibeus jamaicensis	M	J	50		hollow tree/foliage	fruit	Streblidae	Aspidoptera	phyllostomatis	F	Wing crawler	monoxenous	reduced	uninfected								Panama	Frijoles	Neotropics	2014	F_0603
Artibeus jamaicensis	F	A	49		hollow tree/foliage	fruit	Streblidae	Aspidoptera	phyllostomatis	M	Wing crawler	monoxenous	reduced	uninfected								Panama	Bohio	Neotropics	2014	F_0604
Artibeus jamaicensis	F	A	49		hollow tree/foliage	fruit	Streblidae	Aspidoptera	phyllostomatis	F	Wing crawler	monoxenous	reduced	uninfected								Panama	Bohio	Neotropics	2014	F_0604
Artibeus jamaicensis	F	J	51		hollow tree/foliage	fruit	Streblidae	Aspidoptera	phyllostomatis	M	Wing crawler	monoxenous	reduced	uninfected								Panama	Pena Blanca	Neotropics	2014	F_0605
Artibeus jamaicensis	F	J	51		hollow tree/foliage	fruit	Streblidae	Aspidoptera	phyllostomatis	M	Wing crawler	monoxenous	reduced	uninfected								Panama	Pena Blanca	Neotropics	2014	F_0605
Artibeus jamaicensis	M	A	48		hollow tree/foliage	fruit	Streblidae	Aspidoptera	phyllostomatis	M	Wing crawler	monoxenous	reduced	uninfected								Panama	Pena Blanca	Neotropics	2014	F_0608
Artibeus jamaicensis	F	A	45		hollow tree/foliage	fruit	Streblidae	Aspidoptera	phyllostomatis	M	Wing crawler	monoxenous	reduced	uninfected								Panama	Pato_Horqueta	Neotropics	2014	F_0613
Artibeus jamaicensis	M	SA	46		hollow tree/foliage	fruit	Streblidae	Aspidoptera	phyllostomatis	M	Wing crawler	monoxenous	reduced	uninfected								Panama	Frijoles	Neotropics	2014	F_0616
Artibeus jamaicensis	F	A	55		hollow tree/foliage	fruit	Streblidae	Aspidoptera	phyllostomatis	M	Wing crawler	monoxenous	reduced	uninfected								Panama	BCI	Neotropics	2014	F_0618
Artibeus jamaicensis	F	A	55		hollow tree/foliage	fruit	Streblidae	Aspidoptera	phyllostomatis	F	Wing crawler	monoxenous	reduced	uninfected								Panama	BCI	Neotropics	2014	F_0618
Artibeus jamaicensis	F	A	55		hollow tree/foliage	fruit	Streblidae	Aspidoptera	phyllostomatis	F	Wing crawler	monoxenous	reduced	uninfected								Panama	ElGiral_TicoFragment	Neotropics	2014	F_0641
Artibeus jamaicensis	F	A	55		hollow tree/foliage	fruit	Streblidae	Aspidoptera	phyllostomatis	F	Wing crawler	monoxenous	reduced	uninfected								Panama	ElGiral_TicoFragment	Neotropics	2014	F_0641
Artibeus jamaicensis	F	A	46		hollow tree/foliage	fruit	Streblidae	Aspidoptera	phyllostomatis	M	Wing crawler	monoxenous	reduced	uninfected								Panama	ElGiral_BuenaVista	Neotropics	2014	F_0651
Artibeus jamaicensis	M	J	49		hollow tree/foliage	fruit	Streblidae	Aspidoptera	phyllostomatis	F	Wing crawler	monoxenous	reduced	uninfected								Panama	Bohio	Neotropics	2014	F_0655
Artibeus jamaicensis	F	SA	46		hollow tree/foliage	fruit	Streblidae	Aspidoptera	phyllostomatis	F	Wing crawler	monoxenous	reduced	uninfected								Panama	BCI	Neotropics	2014	F_0656
Artibeus jamaicensis	F	A	47		hollow tree/foliage	fruit	Streblidae	Aspidoptera	phyllostomatis	M	Wing crawler	monoxenous	reduced	uninfected								Panama	Bohio	Neotropics	2014	F_0665
Artibeus jamaicensis	F	A	48		hollow tree/foliage	fruit	Streblidae	Aspidoptera	phyllostomatis	M	Wing crawler	monoxenous	reduced	uninfected								Panama	Bohio	Neotropics	2014	F_0666
Artibeus jamaicensis	M	J	44		hollow tree/foliage	fruit	Streblidae	Aspidoptera	phyllostomatis	F	Wing crawler	monoxenous	reduced	uninfected								Panama	Bohio	Neotropics	2014	F_0667
Artibeus jamaicensis	M	J	44		hollow tree/foliage	fruit	Streblidae	Aspidoptera	phyllostomatis	F	Wing crawler	monoxenous	reduced	uninfected								Panama	Bohio	Neotropics	2014	F_0667
Artibeus jamaicensis	M	J	44		hollow tree/foliage	fruit	Streblidae	Aspidoptera	phyllostomatis	F	Wing crawler	monoxenous	reduced	uninfected								Panama	Bohio	Neotropics	2014	F_0667
Artibeus jamaicensis	F	A	48		hollow tree/foliage	fruit	Streblidae	Aspidoptera	phyllostomatis	F	Wing crawler	monoxenous	reduced	uninfected								Panama	Bohio	Neotropics	2014	F_0669
Artibeus jamaicensis	F	A	48		hollow tree/foliage	fruit	Streblidae	Aspidoptera	phyllostomatis	F	Wing crawler	monoxenous	reduced	uninfected								Panama	Bohio	Neotropics	2014	F_0669
Artibeus jamaicensis	F	A	48		hollow tree/foliage	fruit	Streblidae	Aspidoptera	phyllostomatis	F	Wing crawler	monoxenous	reduced	uninfected								Panama	Bohio	Neotropics	2014	F_0669
Artibeus jamaicensis	F	A	54.7		hollow tree/foliage	fruit	Streblidae	Aspidoptera	phyllostomatis	M	Wing crawler	monoxenous	reduced	uninfected								Panama	BCI	Neotropics	2014	F_0675
Artibeus jamaicensis	F	A	54.7		hollow tree/foliage	fruit	Streblidae	Aspidoptera	phyllostomatis	F	Wing crawler	monoxenous	reduced	uninfected								Panama	BCI	Neotropics	2014	F_0675
Artibeus jamaicensis	F	A	56		hollow tree/foliage	fruit	Streblidae	Aspidoptera	phyllostomatis	M	Wing crawler	monoxenous	reduced	uninfected								Panama	Bohio	Neotropics	2014	F_0678
Artibeus jamaicensis	F	A	56		hollow tree/foliage	fruit	Streblidae	Aspidoptera	phyllostomatis	M	Wing crawler	monoxenous	reduced	uninfected								Panama	Bohio	Neotropics	2014	F_0678
Artibeus jamaicensis	M	J	50		hollow tree/foliage	fruit	Streblidae	Aspidoptera	phyllostomatis	M	Wing crawler	monoxenous	reduced	uninfected								Panama	Bohio	Neotropics	2014	F_0680
Artibeus jamaicensis	M	J	50		hollow tree/foliage	fruit	Streblidae	Aspidoptera	phyllostomatis	M	Wing crawler	monoxenous	reduced	uninfected								Panama	Bohio	Neotropics	2014	F_0680
Artibeus jamaicensis	M	J	50		hollow tree/foliage	fruit	Streblidae	Aspidoptera	phyllostomatis	M	Wing crawler	monoxenous	reduced	uninfected								Panama	Bohio	Neotropics	2014	F_0680
Artibeus jamaicensis	M	J	50		hollow tree/foliage	fruit	Streblidae	Aspidoptera	phyllostomatis	F	Wing crawler	monoxenous	reduced	uninfected								Panama	Bohio	Neotropics	2014	F_0680
Artibeus jamaicensis	M	J	50		hollow tree/foliage	fruit	Streblidae	Aspidoptera	phyllostomatis	F	Wing crawler	monoxenous	reduced	uninfected								Panama	Bohio	Neotropics	2014	F_0680
Artibeus jamaicensis	M	J	50		hollow tree/foliage	fruit	Streblidae	Aspidoptera	phyllostomatis	F	Wing crawler	monoxenous	reduced	uninfected								Panama	Bohio	Neotropics	2014	F_0680
Artibeus jamaicensis	M	J	50		hollow tree/foliage	fruit	Streblidae	Aspidoptera	phyllostomatis	F	Wing crawler	monoxenous	reduced	uninfected								Panama	Bohio	Neotropics	2014	F_0680
Artibeus jamaicensis	M	J	50		hollow tree/foliage	fruit	Streblidae	Aspidoptera	phyllostomatis	F	Wing crawler	monoxenous	reduced	uninfected								Panama	Bohio	Neotropics	2014	F_0680
Artibeus jamaicensis	F	J	47		hollow tree/foliage	fruit	Streblidae	Aspidoptera	phyllostomatis	F	Wing crawler	monoxenous	reduced	uninfected								Panama	Mona Grita	Neotropics	2014	F_0691
Artibeus jamaicensis	F	A	NA		hollow tree/foliage	fruit	Streblidae	Aspidoptera	phyllostomatis	F	Wing crawler	monoxenous	reduced	uninfected								Panama	TresAlmendras	Neotropics	2014	F_0693
Artibeus jamaicensis	M	A	47		hollow tree/foliage	fruit	Streblidae	Aspidoptera	phyllostomatis	M	Wing crawler	monoxenous	reduced	uninfected								Panama	Pato_Horqueta	Neotropics	2014	F_0694
Artibeus jamaicensis	M	A	47		hollow tree/foliage	fruit	Streblidae	Aspidoptera	phyllostomatis	F	Wing crawler	monoxenous	reduced	uninfected								Panama	Pato_Horqueta	Neotropics	2014	F_0694
Artibeus jamaicensis	F	SA	42		hollow tree/foliage	fruit	Streblidae	Aspidoptera	phyllostomatis	M	Wing crawler	monoxenous	reduced	uninfected								Panama	Pato_Horqueta	Neotropics	2014	F_0697
Artibeus jamaicensis	M	J	47		hollow tree/foliage	fruit	Streblidae	Aspidoptera	phyllostomatis	F	Wing crawler	monoxenous	reduced	uninfected								Panama	TresAlmendras	Neotropics	2014	F_0699
Artibeus jamaicensis	F	J/SA?	48		hollow tree/foliage	fruit	Streblidae	Aspidoptera	phyllostomatis	M	Wing crawler	monoxenous	reduced	uninfected								Panama	TresAlmendras	Neotropics	2014	F_0709
Artibeus jamaicensis	F	J	45		hollow tree/foliage	fruit	Streblidae	Aspidoptera	phyllostomatis	F	Wing crawler	monoxenous	reduced	uninfected								Panama	Pena Blanca	Neotropics	2014	F_0720
Artibeus jamaicensis	F	A	NA		hollow tree/foliage	fruit	Streblidae	Aspidoptera	phyllostomatis	M	Wing crawler	monoxenous	reduced	uninfected								Panama	Bohio	Neotropics	2014	F_0734
Artibeus jamaicensis	F	A	47		hollow tree/foliage	fruit	Streblidae	Aspidoptera	phyllostomatis	M	Wing crawler	monoxenous	reduced	uninfected								Panama	Pato_Horqueta	Neotropics	2014	F_0745
Artibeus jamaicensis	F	A	47		hollow tree/foliage	fruit	Streblidae	Aspidoptera	phyllostomatis	M	Wing crawler	monoxenous	reduced	uninfected								Panama	Pato_Horqueta	Neotropics	2014	F_0745
Artibeus jamaicensis	F	A	47		hollow tree/foliage	fruit	Streblidae	Aspidoptera	phyllostomatis	F	Wing crawler	monoxenous	reduced	uninfected								Panama	Pato_Horqueta	Neotropics	2014	F_0745
Artibeus jamaicensis	F	A	47	61	hollow tree/foliage	fruit	Streblidae	Aspidoptera	phyllostomatis	male	Wing crawler	monoxenous	reduced	uninfected								Panama	Coiba_Isla_Jicaron	Neotropics	2015	H_0206
Artibeus jamaicensis	F	A	47	61	hollow tree/foliage	fruit	Streblidae	Aspidoptera	phyllostomatis	female	Wing crawler	monoxenous	reduced	uninfected								Panama	Coiba_Isla_Jicaron	Neotropics	2015	H_0206
Artibeus jamaicensis	F	A	47		hollow tree/foliage	fruit	Streblidae	Aspidoptera	phyllostomatis	F	Wing crawler	monoxenous	reduced	uninfected								Panama	Isla Jicaron, Coiba	Neotropics	2015	H_206
Artibeus jamaicensis	F	A	47		hollow tree/foliage	fruit	Streblidae	Aspidoptera	phyllostomatis	M	Wing crawler	monoxenous	reduced	uninfected								Panama	Isla Jicaron, Coiba	Neotropics	2015	H_206
Artibeus jamaicensis	M	A	51	63.1	hollow tree/foliage	fruit	Streblidae	Aspidoptera	phyllostomatis	male	Wing crawler	monoxenous	reduced	uninfected								Panama	Coiba_Isla_Jicaron	Neotropics	2015	H_2230
Artibeus jamaicensis	F	A	62		hollow tree/foliage	fruit	Streblidae	Aspidoptera	phyllostomatis	M	Wing crawler	monoxenous	reduced	uninfected								Panama	Mona Grita	Neotropics	2014	P_0213
Artibeus jamaicensis	F	A	62		hollow tree/foliage	fruit	Streblidae	Aspidoptera	phyllostomatis	F	Wing crawler	monoxenous	reduced	uninfected								Panama	Mona Grita	Neotropics	2014	P_0213
Artibeus jamaicensis	F	A	42		hollow tree/foliage	fruit	Streblidae	Aspidoptera	phyllostomatis	M	Wing crawler	monoxenous	reduced	uninfected								Panama	TresAlmendras	Neotropics	2015	P_0215
Artibeus jamaicensis	F	A	42		hollow tree/foliage	fruit	Streblidae	Aspidoptera	phyllostomatis	M	Wing crawler	monoxenous	reduced	uninfected								Panama	TresAlmendras	Neotropics	2015	P_0215
Artibeus jamaicensis	F	A	42		hollow tree/foliage	fruit	Streblidae	Aspidoptera	phyllostomatis	M	Wing crawler	monoxenous	reduced	uninfected								Panama	TresAlmendras	Neotropics	2015	P_0215
Artibeus jamaicensis	F	A	42		hollow tree/foliage	fruit	Streblidae	Aspidoptera	phyllostomatis	M	Wing crawler	monoxenous	reduced	uninfected								Panama	TresAlmendras	Neotropics	2015	P_0215
Artibeus jamaicensis	F	A	42		hollow tree/foliage	fruit	Streblidae	Aspidoptera	phyllostomatis	F	Wing crawler	monoxenous	reduced	uninfected								Panama	TresAlmendras	Neotropics	2015	P_0215
Artibeus jamaicensis	F	A	42		hollow tree/foliage	fruit	Streblidae	Aspidoptera	phyllostomatis	F	Wing crawler	monoxenous	reduced	uninfected								Panama	TresAlmendras	Neotropics	2015	P_0215
Artibeus jamaicensis	F	A	42		hollow tree/foliage	fruit	Streblidae	Aspidoptera	phyllostomatis	F	Wing crawler	monoxenous	reduced	uninfected								Panama	TresAlmendras	Neotropics	2015	P_0215
Artibeus jamaicensis	F	A	42		hollow tree/foliage	fruit	Streblidae	Aspidoptera	phyllostomatis	F	Wing crawler	monoxenous	reduced	uninfected								Panama	TresAlmendras	Neotropics	2015	P_0215
Artibeus jamaicensis	F	A	42		hollow tree/foliage	fruit	Streblidae	Aspidoptera	phyllostomatis	F	Wing crawler	monoxenous	reduced	uninfected								Panama	TresAlmendras	Neotropics	2015	P_0215
Artibeus jamaicensis	F	A	42		hollow tree/foliage	fruit	Streblidae	Aspidoptera	phyllostomatis	F	Wing crawler	monoxenous	reduced	uninfected								Panama	TresAlmendras	Neotropics	2015	P_0215
Artibeus jamaicensis	F	A	50		hollow tree/foliage	fruit	Streblidae	Aspidoptera	phyllostomatis	M	Wing crawler	monoxenous	reduced	uninfected								Panama	ElGiral_BuenaVista	Neotropics	2014	P_0236
Artibeus jamaicensis	F	J	48	60	hollow tree/foliage	fruit	Streblidae	Aspidoptera	phyllostomatis	male	Wing crawler	monoxenous	reduced	uninfected								Panama	Piedras Blancas	Neotropics	2014	P_0464
Artibeus jamaicensis	F	J	48	60	hollow tree/foliage	fruit	Streblidae	Aspidoptera	phyllostomatis	male	Wing crawler	monoxenous	reduced	uninfected								Panama	Piedras Blancas	Neotropics	2014	P_0464
Artibeus jamaicensis	F	J	48	60	hollow tree/foliage	fruit	Streblidae	Aspidoptera	phyllostomatis	female	Wing crawler	monoxenous	reduced	uninfected								Panama	Piedras Blancas	Neotropics	2014	P_0464
Artibeus jamaicensis	M	A	48		hollow tree/foliage	fruit	Streblidae	Aspidoptera	phyllostomatis	F	Wing crawler	monoxenous	reduced	uninfected								Panama	Mona Grita	Neotropics	2014	P_0483
Artibeus jamaicensis	M	A	48		hollow tree/foliage	fruit	Streblidae	Aspidoptera	phyllostomatis	F	Wing crawler	monoxenous	reduced	uninfected								Panama	Mona Grita	Neotropics	2014	P_0483
Artibeus jamaicensis	F	J	46		hollow tree/foliage	fruit	Streblidae	Aspidoptera	phyllostomatis	M	Wing crawler	monoxenous	reduced	uninfected								Panama	ElGiral_BuenaVista	Neotropics	2014	P_0502
Artibeus jamaicensis	F	J	46		hollow tree/foliage	fruit	Streblidae	Aspidoptera	phyllostomatis	F	Wing crawler	monoxenous	reduced	uninfected								Panama	ElGiral_BuenaVista	Neotropics	2014	P_0502
Artibeus jamaicensis	M	J	40		hollow tree/foliage	fruit	Streblidae	Aspidoptera	phyllostomatis	M	Wing crawler	monoxenous	reduced	uninfected								Panama	Guanabano	Neotropics	2014	P_0508
Artibeus jamaicensis	M	J	40		hollow tree/foliage	fruit	Streblidae	Aspidoptera	phyllostomatis	F	Wing crawler	monoxenous	reduced	uninfected								Panama	Guanabano	Neotropics	2014	P_0508
Artibeus jamaicensis	F	SA	47		hollow tree/foliage	fruit	Streblidae	Aspidoptera	phyllostomatis	M	Wing crawler	monoxenous	reduced	uninfected								Panama	TresAlmendras	Neotropics	2014	P_0532
Artibeus jamaicensis	F	SA	47		hollow tree/foliage	fruit	Streblidae	Aspidoptera	phyllostomatis	M	Wing crawler	monoxenous	reduced	uninfected								Panama	TresAlmendras	Neotropics	2014	P_0532
Artibeus jamaicensis	F	A	48		hollow tree/foliage	fruit	Streblidae	Aspidoptera	phyllostomatis	M	Wing crawler	monoxenous	reduced	uninfected								Panama	BCI	Neotropics	2014	P_0541
Artibeus jamaicensis	F	SA/A	46	60.1	hollow tree/foliage	fruit	Streblidae	Aspidoptera	phyllostomatis	female	Wing crawler	monoxenous	reduced	uninfected								Panama	Frijoles	Neotropics	2014	P_0545
Artibeus jamaicensis	F	A	62	62.5	hollow tree/foliage	fruit	Streblidae	Aspidoptera	phyllostomatis	male	Wing crawler	monoxenous	reduced	uninfected								Panama	BCI - Miller	Neotropics	2014	P_0546
Artibeus jamaicensis	M	J/SA	45		hollow tree/foliage	fruit	Streblidae	Aspidoptera	phyllostomatis	F	Wing crawler	monoxenous	reduced	uninfected								Panama	Pato_Horqueta	Neotropics	2014	P_0550
Artibeus jamaicensis	F	J	50		hollow tree/foliage	fruit	Streblidae	Aspidoptera	phyllostomatis	M	Wing crawler	monoxenous	reduced	uninfected								Panama	Guanabano	Neotropics	21.09.2014	P_0553
Artibeus jamaicensis	F	J	50		hollow tree/foliage	fruit	Streblidae	Aspidoptera	phyllostomatis	M	Wing crawler	monoxenous	reduced	uninfected								Panama	Guanabano	Neotropics	21.09.2014	P_0553
Artibeus jamaicensis	F	J	50		hollow tree/foliage	fruit	Streblidae	Aspidoptera	phyllostomatis	F	Wing crawler	monoxenous	reduced	uninfected								Panama	Guanabano	Neotropics	21.09.2014	P_0553
Artibeus jamaicensis	F	A	48		hollow tree/foliage	fruit	Streblidae	Aspidoptera	phyllostomatis	F	Wing crawler	monoxenous	reduced	uninfected								Panama	ElGiral_BuenaVista	Neotropics	2014	P_0554
Artibeus jamaicensis	F	A	48		hollow tree/foliage	fruit	Streblidae	Aspidoptera	phyllostomatis	F	Wing crawler	monoxenous	reduced	uninfected								Panama	ElGiral_BuenaVista	Neotropics	2014	P_0554
Artibeus jamaicensis	F	A	56		hollow tree/foliage	fruit	Streblidae	Aspidoptera	phyllostomatis	F	Wing crawler	monoxenous	reduced	uninfected								Panama	ElGiral_VillageFragment	Neotropics	2015	P_1008
Artibeus jamaicensis	F	A	48		hollow tree/foliage	fruit	Streblidae	Aspidoptera	phyllostomatis	M	Wing crawler	monoxenous	reduced	uninfected								Panama	Gigante	Neotropics	2015	P_1075
Artibeus jamaicensis	F	A	75	63.1	foliage	fruit	Streblidae	Aspidoptera	phyllostomatis	male	Wing crawler	monoxenous	reduced	uninfected								Panama	AS4_VillageFragment	Neotropics	2015	P_1091
Artibeus jamaicensis	F	A	62		hollow tree/foliage	fruit	Streblidae	Aspidoptera	phyllostomatis	M	Wing crawler	monoxenous	reduced	uninfected								Panama	Gigante	Neotropics	2015	P_1195
Artibeus jamaicensis	F	A	62		hollow tree/foliage	fruit	Streblidae	Aspidoptera	phyllostomatis	M	Wing crawler	monoxenous	reduced	uninfected								Panama	Gigante	Neotropics	2015	P_1195
Artibeus jamaicensis	F	A	62		hollow tree/foliage	fruit	Streblidae	Aspidoptera	phyllostomatis	F	Wing crawler	monoxenous	reduced	uninfected								Panama	Gigante	Neotropics	2015	P_1195
Artibeus jamaicensis	F	A	62		hollow tree/foliage	fruit	Streblidae	Aspidoptera	phyllostomatis	F	Wing crawler	monoxenous	reduced	uninfected								Panama	Gigante	Neotropics	2015	P_1195
Artibeus jamaicensis	F	A	62		hollow tree/foliage	fruit	Streblidae	Aspidoptera	phyllostomatis	F	Wing crawler	monoxenous	reduced	uninfected								Panama	Gigante	Neotropics	2015	P_1195
Artibeus jamaicensis	F	A	54		hollow tree/foliage	fruit	Streblidae	Aspidoptera	phyllostomatis	M	Wing crawler	monoxenous	reduced	uninfected								Panama	BCI	Neotropics	2014	P_1617
Artibeus jamaicensis	F	A	54		hollow tree/foliage	fruit	Streblidae	Aspidoptera	phyllostomatis	F	Wing crawler	monoxenous	reduced	uninfected								Panama	BCI	Neotropics	2014	P_1617
Artibeus jamaicensis	M	A	54		hollow tree/foliage	fruit	Streblidae	Aspidoptera	phyllostomatis	F	Wing crawler	monoxenous	reduced	uninfected								Panama	Mona Grita	Neotropics	2015	P_1641
Artibeus jamaicensis	F	A	48		hollow tree/foliage	fruit	Streblidae	Aspidoptera	phyllostomatis	M	Wing crawler	monoxenous	reduced	uninfected								Panama	Bohio	Neotropics	2015	P_1642
Artibeus jamaicensis	F	A	51		hollow tree/foliage	fruit	Streblidae	Aspidoptera	phyllostomatis	M	Wing crawler	monoxenous	reduced	uninfected								Panama	BCI	Neotropics	2015	P_1693
Artibeus jamaicensis	M	A	44		hollow tree/foliage	fruit	Streblidae	Aspidoptera	phyllostomatis	F	Wing crawler	monoxenous	reduced	uninfected								Panama	BCI	Neotropics	2014	P_1697
Artibeus jamaicensis	M	A	44		hollow tree/foliage	fruit	Streblidae	Aspidoptera	phyllostomatis	F	Wing crawler	monoxenous	reduced	uninfected								Panama	BCI	Neotropics	2014	P_1697
Artibeus jamaicensis	F	A	47		hollow tree/foliage	fruit	Streblidae	Aspidoptera	phyllostomatis	F	Wing crawler	monoxenous	reduced	uninfected								Panama	Bohio	Neotropics	2014	P_1710
Artibeus jamaicensis	F	A	56		hollow tree/foliage	fruit	Streblidae	Aspidoptera	phyllostomatis	M	Wing crawler	monoxenous	reduced	uninfected								Panama	BCI	Neotropics	2015	P_1713
Artibeus jamaicensis	F	A	48		hollow tree/foliage	fruit	Streblidae	Aspidoptera	phyllostomatis	M	Wing crawler	monoxenous	reduced	uninfected								Panama	Bohio	Neotropics	2015	P_1724
Artibeus jamaicensis	F	A	48		hollow tree/foliage	fruit	Streblidae	Aspidoptera	phyllostomatis	F	Wing crawler	monoxenous	reduced	uninfected								Panama	Bohio	Neotropics	2015	P_1724
Artibeus jamaicensis	M	A	48		hollow tree/foliage	fruit	Streblidae	Aspidoptera	phyllostomatis	M	Wing crawler	monoxenous	reduced	uninfected								Panama	Mona Grita	Neotropics	2015	P_1731
Artibeus jamaicensis	M	A	48		hollow tree/foliage	fruit	Streblidae	Aspidoptera	phyllostomatis	M	Wing crawler	monoxenous	reduced	uninfected								Panama	Mona Grita	Neotropics	2015	P_1731
Artibeus jamaicensis	M	A	50		hollow tree/foliage	fruit	Streblidae	Aspidoptera	phyllostomatis	M	Wing crawler	monoxenous	reduced	uninfected								Panama	BCI	Neotropics	2015	P_1732
Artibeus jamaicensis	M	A	50		hollow tree/foliage	fruit	Streblidae	Aspidoptera	phyllostomatis	F	Wing crawler	monoxenous	reduced	uninfected								Panama	BCI	Neotropics	2015	P_1732
Artibeus jamaicensis	F	A	54		hollow tree/foliage	fruit	Streblidae	Aspidoptera	phyllostomatis	M	Wing crawler	monoxenous	reduced	uninfected								Panama	Mona Grita	Neotropics	2014	P_1748
Artibeus jamaicensis	NA	NA	NA	NA	hollow tree/foliage	fruit	Streblidae	Aspidoptera	phyllostomatis	female	Wing crawler	monoxenous	reduced	uninfected								Panama	Piedras Blancas	Neotropics	2014	P_1750
Artibeus jamaicensis	F	A	56		hollow tree/foliage	fruit	Streblidae	Aspidoptera	phyllostomatis	F	Wing crawler	monoxenous	reduced	uninfected								Panama	BCI	Neotropics	2015	P_1764
Artibeus jamaicensis	F	A	43		hollow tree/foliage	fruit	Streblidae	Aspidoptera	phyllostomatis	M	Wing crawler	monoxenous	reduced	uninfected								Panama	Guava	Neotropics	2015	P_1777
Artibeus jamaicensis	F	A	51		hollow tree/foliage	fruit	Streblidae	Aspidoptera	phyllostomatis	F	Wing crawler	monoxenous	reduced	uninfected								Panama	Mona Grita	Neotropics	2014	P_1788
Artibeus jamaicensis	F	A	49		hollow tree/foliage	fruit	Streblidae	Aspidoptera	phyllostomatis	M	Wing crawler	monoxenous	reduced	uninfected								Panama	Bohio	Neotropics	2015	P_1793
Artibeus jamaicensis	F	A	49		hollow tree/foliage	fruit	Streblidae	Aspidoptera	phyllostomatis	F	Wing crawler	monoxenous	reduced	uninfected								Panama	Bohio	Neotropics	2015	P_1793
Artibeus jamaicensis	M	A	50		hollow tree/foliage	fruit	Streblidae	Aspidoptera	phyllostomatis	M	Wing crawler	monoxenous	reduced	uninfected								Panama	Pato_Horqueta	Neotropics	2014	P_1830
Artibeus jamaicensis	F	J	36		hollow tree/foliage	fruit	Streblidae	Aspidoptera	phyllostomatis	F	Wing crawler	monoxenous	reduced	uninfected								Panama	Pato_Horqueta	Neotropics	2014	P_1832
Artibeus jamaicensis	F	J/SA?	46		hollow tree/foliage	fruit	Streblidae	Aspidoptera	phyllostomatis	M	Wing crawler	monoxenous	reduced	uninfected								Panama	Chicha	Neotropics	2014	P_1838
Artibeus jamaicensis	M	A	50		hollow tree/foliage	fruit	Streblidae	Aspidoptera	phyllostomatis	M	Wing crawler	monoxenous	reduced	uninfected								Panama	Pato_Horqueta	Neotropics	2014	P_1839
Artibeus jamaicensis	M	A	50		hollow tree/foliage	fruit	Streblidae	Aspidoptera	phyllostomatis	F	Wing crawler	monoxenous	reduced	uninfected								Panama	Pato_Horqueta	Neotropics	2014	P_1839
Artibeus jamaicensis	F	A	42		hollow tree/foliage	fruit	Streblidae	Aspidoptera	phyllostomatis	M	Wing crawler	monoxenous	reduced	uninfected								Panama	ElGiral_NiceRiverFragment	Neotropics	2014	P_1841
Artibeus jamaicensis	F	A	50	65.5	hollow tree/foliage	fruit	Streblidae	Aspidoptera	phyllostomatis	male	Wing crawler	monoxenous	reduced	uninfected								Panama	Pato Horqueta	Neotropics	2014	P_1853
Artibeus jamaicensis	F	A	50	65.5	hollow tree/foliage	fruit	Streblidae	Aspidoptera	phyllostomatis	female	Wing crawler	monoxenous	reduced	uninfected								Panama	Pato Horqueta	Neotropics	2014	P_1853
Artibeus jamaicensis	F	SA	48		hollow tree/foliage	fruit	Streblidae	Aspidoptera	phyllostomatis	M	Wing crawler	monoxenous	reduced	uninfected								Panama	TresAlmendras	Neotropics	2014	P_1854
Artibeus jamaicensis	F	SA	49		hollow tree/foliage	fruit	Streblidae	Aspidoptera	phyllostomatis	M	Wing crawler	monoxenous	reduced	uninfected								Panama	TresAlmendras	Neotropics	2014	P_1857
Artibeus jamaicensis	M	SA	42		hollow tree/foliage	fruit	Streblidae	Aspidoptera	phyllostomatis	M	Wing crawler	monoxenous	reduced	uninfected								Panama	TresAlmendras	Neotropics	2014	P_1860
Artibeus jamaicensis	F	SA	51		hollow tree/foliage	fruit	Streblidae	Aspidoptera	phyllostomatis	F	Wing crawler	monoxenous	reduced	uninfected								Panama	BCI	Neotropics	2014	P_1873
Artibeus jamaicensis	F	A	48		hollow tree/foliage	fruit	Streblidae	Aspidoptera	phyllostomatis	M	Wing crawler	monoxenous	reduced	uninfected								Panama	Pato_Horqueta	Neotropics	2014	P_1891
Artibeus jamaicensis	F	A	49		hollow tree/foliage	fruit	Streblidae	Aspidoptera	phyllostomatis	M	Wing crawler	monoxenous	reduced	uninfected								Panama	Bohio	Neotropics	2015	P_1897
Artibeus jamaicensis	F	A	49		hollow tree/foliage	fruit	Streblidae	Aspidoptera	phyllostomatis	M	Wing crawler	monoxenous	reduced	uninfected								Panama	Bohio	Neotropics	2015	P_1897
Artibeus jamaicensis	F	A	49		hollow tree/foliage	fruit	Streblidae	Aspidoptera	phyllostomatis	F	Wing crawler	monoxenous	reduced	uninfected								Panama	Bohio	Neotropics	2015	P_1897
Artibeus jamaicensis	F	A	49		hollow tree/foliage	fruit	Streblidae	Aspidoptera	phyllostomatis	F	Wing crawler	monoxenous	reduced	uninfected								Panama	Bohio	Neotropics	2015	P_1897
Artibeus jamaicensis	F	A	48		hollow tree/foliage	fruit	Streblidae	Aspidoptera	phyllostomatis	M	Wing crawler	monoxenous	reduced	uninfected								Panama	Bohio	Neotropics	2014	P_1903
Artibeus jamaicensis	F	A	48		hollow tree/foliage	fruit	Streblidae	Aspidoptera	phyllostomatis	F	Wing crawler	monoxenous	reduced	uninfected								Panama	Bohio	Neotropics	2014	P_1903
Artibeus jamaicensis	F	A	NA		hollow tree/foliage	fruit	Streblidae	Aspidoptera	phyllostomatis	M	Wing crawler	monoxenous	reduced	uninfected								Panama	Bohio	Neotropics	2014	P_1919
Artibeus jamaicensis	M	A	45		hollow tree/foliage	fruit	Streblidae	Aspidoptera	phyllostomatis	M	Wing crawler	monoxenous	reduced	uninfected								Panama	Pato_Horqueta	Neotropics	2014	P_1920
Artibeus jamaicensis	F	SA	48		hollow tree/foliage	fruit	Streblidae	Aspidoptera	phyllostomatis	M	Wing crawler	monoxenous	reduced	uninfected								Panama	Pato_Horqueta	Neotropics	2014	P_1921
Artibeus jamaicensis	F	SA	48		hollow tree/foliage	fruit	Streblidae	Aspidoptera	phyllostomatis	M	Wing crawler	monoxenous	reduced	uninfected								Panama	Pato_Horqueta	Neotropics	2014	P_1921
Artibeus jamaicensis	F	A	58		hollow tree/foliage	fruit	Streblidae	Aspidoptera	phyllostomatis	F	Wing crawler	monoxenous	reduced	uninfected								Panama	BCI	Neotropics	2015	P_1927
Artibeus jamaicensis	F	A	62		hollow tree/foliage	fruit	Streblidae	Aspidoptera	phyllostomatis	F	Wing crawler	monoxenous	reduced	uninfected								Panama	Bohio	Neotropics	2014	P_1930
Artibeus jamaicensis	F	A	44		hollow tree/foliage	fruit	Streblidae	Aspidoptera	phyllostomatis	M	Wing crawler	monoxenous	reduced	uninfected								Panama	Pato_Horqueta	Neotropics	2014	P_1936
Artibeus jamaicensis	F	J	47		hollow tree/foliage	fruit	Streblidae	Aspidoptera	phyllostomatis	F	Wing crawler	monoxenous	reduced	uninfected								Panama	Chicha	Neotropics	2014	P_1945
Artibeus jamaicensis	F	J	47		hollow tree/foliage	fruit	Streblidae	Aspidoptera	phyllostomatis	F	Wing crawler	monoxenous	reduced	uninfected								Panama	Chicha	Neotropics	2014	P_1945
Artibeus jamaicensis	F	A	55		hollow tree/foliage	fruit	Streblidae	Aspidoptera	phyllostomatis	F	Wing crawler	monoxenous	reduced	uninfected								Panama	Pato_Horqueta	Neotropics	2014	P_1956
Artibeus jamaicensis	F	J/SA?	51		hollow tree/foliage	fruit	Streblidae	Aspidoptera	phyllostomatis	M	Wing crawler	monoxenous	reduced	uninfected								Panama	Chicha	Neotropics	2014	P_1959
Artibeus jamaicensis	F	J/SA?	51		hollow tree/foliage	fruit	Streblidae	Aspidoptera	phyllostomatis	M	Wing crawler	monoxenous	reduced	uninfected								Panama	Chicha	Neotropics	2014	P_1959
Artibeus jamaicensis	F	A	57		hollow tree/foliage	fruit	Streblidae	Aspidoptera	phyllostomatis	M	Wing crawler	monoxenous	reduced	uninfected								Panama	ElGiral_TicoFragment	Neotropics	2014	P_1961
Artibeus jamaicensis	F	A	57		hollow tree/foliage	fruit	Streblidae	Aspidoptera	phyllostomatis	F	Wing crawler	monoxenous	reduced	uninfected								Panama	ElGiral_TicoFragment	Neotropics	2014	P_1961
Artibeus jamaicensis	F	SA	47		hollow tree/foliage	fruit	Streblidae	Aspidoptera	phyllostomatis	M	Wing crawler	monoxenous	reduced	uninfected								Panama	Bohio	Neotropics	2014	P_1962
Artibeus jamaicensis	M	A	43		hollow tree/foliage	fruit	Streblidae	Aspidoptera	phyllostomatis	M	Wing crawler	monoxenous	reduced	uninfected								Panama	Guava	Neotropics	2014	P_1965
Artibeus jamaicensis	F	A	43		hollow tree/foliage	fruit	Streblidae	Aspidoptera	phyllostomatis	F	Wing crawler	monoxenous	reduced	uninfected								Panama	Pato_Horqueta	Neotropics	2014	P_1983
Artibeus jamaicensis	M	A	51		hollow tree/foliage	fruit	Streblidae	Aspidoptera	phyllostomatis	F	Wing crawler	monoxenous	reduced	uninfected								Panama	Pato_Horqueta	Neotropics	2014	P_1985
Artibeus jamaicensis	M	A	54		hollow tree/foliage	fruit	Streblidae	Aspidoptera	phyllostomatis	M	Wing crawler	monoxenous	reduced	uninfected								Panama	ElGiral_WaspFragment	Neotropics	2014	P_1986
Artibeus jamaicensis	F	A	47		hollow tree/foliage	fruit	Streblidae	Aspidoptera	phyllostomatis	F	Wing crawler	monoxenous	reduced	uninfected								Panama	Pato_Horqueta	Neotropics	2014	P_1988
Artibeus jamaicensis	F	A	60		hollow tree/foliage	fruit	Streblidae	Aspidoptera	phyllostomatis	M	Wing crawler	monoxenous	reduced	uninfected								Panama	BCI	Neotropics	2015	P_1990
Artibeus jamaicensis	M	SA	46		hollow tree/foliage	fruit	Streblidae	Aspidoptera	phyllostomatis	M	Wing crawler	monoxenous	reduced	uninfected								Panama	Pato_Horqueta	Neotropics	2014	P_1997
Artibeus jamaicensis	M	J	42		hollow tree/foliage	fruit	Streblidae	Aspidoptera	phyllostomatis	M	Wing crawler	monoxenous	reduced	uninfected								Panama	Pena Blanca	Neotropics	2015	P_2202
Artibeus jamaicensis	M	J	42		hollow tree/foliage	fruit	Streblidae	Aspidoptera	phyllostomatis	F	Wing crawler	monoxenous	reduced	uninfected								Panama	Pena Blanca	Neotropics	2015	P_2202
Artibeus jamaicensis	M	J	42		hollow tree/foliage	fruit	Streblidae	Aspidoptera	phyllostomatis	F	Wing crawler	monoxenous	reduced	uninfected								Panama	Pena Blanca	Neotropics	2015	P_2202
Artibeus jamaicensis	F	A	53		hollow tree/foliage	fruit	Streblidae	Aspidoptera	phyllostomatis	M	Wing crawler	monoxenous	reduced	uninfected								Panama	BCI	Neotropics	2015	P_2210
Artibeus jamaicensis	M	J	38		hollow tree/foliage	fruit	Streblidae	Aspidoptera	phyllostomatis	M	Wing crawler	monoxenous	reduced	uninfected								Panama	BCI	Neotropics	2015	P_2211
Artibeus jamaicensis	M	J	38		hollow tree/foliage	fruit	Streblidae	Aspidoptera	phyllostomatis	F	Wing crawler	monoxenous	reduced	uninfected								Panama	BCI	Neotropics	2015	P_2211
Artibeus jamaicensis	F	A	48		hollow tree/foliage	fruit	Streblidae	Aspidoptera	phyllostomatis	M	Wing crawler	monoxenous	reduced	uninfected								Panama	ElGiral_WaspFragment	Neotropics	2015	P_2220
Artibeus jamaicensis	F	J	45		hollow tree/foliage	fruit	Streblidae	Aspidoptera	phyllostomatis	F	Wing crawler	monoxenous	reduced	uninfected								Panama	Guanabano	Neotropics	2015	P_2224
Artibeus jamaicensis	M	J	40		hollow tree/foliage	fruit	Streblidae	Aspidoptera	phyllostomatis	M	Wing crawler	monoxenous	reduced	uninfected								Panama	BCI	Neotropics	2015	P_2226
Artibeus jamaicensis	F	A	48		hollow tree/foliage	fruit	Streblidae	Aspidoptera	phyllostomatis	F	Wing crawler	monoxenous	reduced	uninfected								Panama	Gigante	Neotropics	2015	P_2235
Artibeus jamaicensis	F	A	66		hollow tree/foliage	fruit	Streblidae	Aspidoptera	phyllostomatis	M	Wing crawler	monoxenous	reduced	uninfected								Panama	Pato_Horqueta	Neotropics	2015	P_2239
Artibeus jamaicensis	M	J	39		hollow tree/foliage	fruit	Streblidae	Aspidoptera	phyllostomatis	M	Wing crawler	monoxenous	reduced	uninfected								Panama	BCI	Neotropics	2015	P_2268
Artibeus jamaicensis	M	J	39		hollow tree/foliage	fruit	Streblidae	Aspidoptera	phyllostomatis	M	Wing crawler	monoxenous	reduced	uninfected								Panama	BCI	Neotropics	2015	P_2268
Artibeus jamaicensis	F	J	NA		hollow tree/foliage	fruit	Streblidae	Aspidoptera	phyllostomatis	M	Wing crawler	monoxenous	reduced	uninfected								Panama	BCI	Neotropics	2015	P_2275
Artibeus jamaicensis	F	J	NA		hollow tree/foliage	fruit	Streblidae	Aspidoptera	phyllostomatis	M	Wing crawler	monoxenous	reduced	uninfected								Panama	BCI	Neotropics	2015	P_2275
Artibeus jamaicensis	F	J	NA		hollow tree/foliage	fruit	Streblidae	Aspidoptera	phyllostomatis	F	Wing crawler	monoxenous	reduced	uninfected								Panama	BCI	Neotropics	2015	P_2275
Artibeus jamaicensis	F	J	NA		hollow tree/foliage	fruit	Streblidae	Aspidoptera	phyllostomatis	F	Wing crawler	monoxenous	reduced	uninfected								Panama	BCI	Neotropics	2015	P_2275
Artibeus jamaicensis	M	A	50		hollow tree/foliage	fruit	Streblidae	Aspidoptera	phyllostomatis	M	Wing crawler	monoxenous	reduced	uninfected								Panama	TresAlmendras	Neotropics	2015	P_2287
Artibeus jamaicensis	M	A	50		hollow tree/foliage	fruit	Streblidae	Aspidoptera	phyllostomatis	M	Wing crawler	monoxenous	reduced	uninfected								Panama	TresAlmendras	Neotropics	2015	P_2287
Artibeus jamaicensis	F	A	51		hollow tree/foliage	fruit	Streblidae	Aspidoptera	phyllostomatis	M	Wing crawler	monoxenous	reduced	uninfected								Panama	Gigante	Neotropics	2015	P_2288
Artibeus jamaicensis	F	J	NA		hollow tree/foliage	fruit	Streblidae	Aspidoptera	phyllostomatis	M	Wing crawler	monoxenous	reduced	uninfected								Panama	BCI	Neotropics	2015	P_2291
Artibeus jamaicensis	F	J	NA		hollow tree/foliage	fruit	Streblidae	Aspidoptera	phyllostomatis	M	Wing crawler	monoxenous	reduced	uninfected								Panama	BCI	Neotropics	2015	P_2291
Artibeus jamaicensis	F	J	NA		hollow tree/foliage	fruit	Streblidae	Aspidoptera	phyllostomatis	F	Wing crawler	monoxenous	reduced	uninfected								Panama	BCI	Neotropics	2015	P_2291
Artibeus jamaicensis	F	J	NA		hollow tree/foliage	fruit	Streblidae	Aspidoptera	phyllostomatis	F	Wing crawler	monoxenous	reduced	uninfected								Panama	BCI	Neotropics	2015	P_2291
Artibeus jamaicensis	F	J	NA		hollow tree/foliage	fruit	Streblidae	Aspidoptera	phyllostomatis	F	Wing crawler	monoxenous	reduced	uninfected								Panama	BCI	Neotropics	2015	P_2291
Artibeus jamaicensis	F	J	NA		hollow tree/foliage	fruit	Streblidae	Aspidoptera	phyllostomatis	F	Wing crawler	monoxenous	reduced	uninfected								Panama	BCI	Neotropics	2015	P_2291
Artibeus jamaicensis	M	A	NA		hollow tree/foliage	fruit	Streblidae	Aspidoptera	phyllostomatis	F	Wing crawler	monoxenous	reduced	uninfected								Panama	BCI	Neotropics	2015	P_2306
Artibeus jamaicensis	M	A	52		hollow tree/foliage	fruit	Streblidae	Aspidoptera	phyllostomatis	F	Wing crawler	monoxenous	reduced	uninfected								Panama	Mona Grita	Neotropics	2015	P_2307
Artibeus jamaicensis	F	J	45		hollow tree/foliage	fruit	Streblidae	Aspidoptera	phyllostomatis	M	Wing crawler	monoxenous	reduced	uninfected								Panama	BCI	Neotropics	2015	P_2340
Artibeus jamaicensis	F	J	45		hollow tree/foliage	fruit	Streblidae	Aspidoptera	phyllostomatis	F	Wing crawler	monoxenous	reduced	uninfected								Panama	BCI	Neotropics	2015	P_2340
Artibeus jamaicensis	F	J	45		hollow tree/foliage	fruit	Streblidae	Aspidoptera	phyllostomatis	M	Wing crawler	monoxenous	reduced	uninfected								Panama	TresAlmendras	Neotropics	2015	P_2345
Artibeus jamaicensis	F	J	45		hollow tree/foliage	fruit	Streblidae	Aspidoptera	phyllostomatis	F	Wing crawler	monoxenous	reduced	uninfected								Panama	TresAlmendras	Neotropics	2015	P_2345
Artibeus jamaicensis	F	A	62	64.4	hollow tree/foliage	fruit	Streblidae	Aspidoptera	phyllostomatis	male	Wing crawler	monoxenous	reduced	uninfected								Panama	Guanabano	Neotropics	2015	P_2347
Artibeus jamaicensis	F	A	51		hollow tree/foliage	fruit	Streblidae	Aspidoptera	phyllostomatis	M	Wing crawler	monoxenous	reduced	uninfected								Panama	TresAlmendras	Neotropics	2015	P_2355
Artibeus jamaicensis	M	J	42	60.7	hollow tree/foliage	fruit	Streblidae	Aspidoptera	phyllostomatis	female	Wing crawler	monoxenous	reduced	uninfected								Panama	Guava	Neotropics	2015	P_2362
Artibeus jamaicensis	M	J	42	60.7	hollow tree/foliage	fruit	Streblidae	Aspidoptera	phyllostomatis	female	Wing crawler	monoxenous	reduced	uninfected								Panama	Guava	Neotropics	2015	P_2362
Artibeus jamaicensis	M	SA	47		hollow tree/foliage	fruit	Streblidae	Aspidoptera	phyllostomatis	M	Wing crawler	monoxenous	reduced	uninfected								Panama	Guava	Neotropics	2015	P_2366
Artibeus jamaicensis	M	SA	47		hollow tree/foliage	fruit	Streblidae	Aspidoptera	phyllostomatis	M	Wing crawler	monoxenous	reduced	uninfected								Panama	Guava	Neotropics	2015	P_2366
Artibeus jamaicensis	M	SA	47		hollow tree/foliage	fruit	Streblidae	Aspidoptera	phyllostomatis	M	Wing crawler	monoxenous	reduced	uninfected								Panama	Guava	Neotropics	2015	P_2366
Artibeus jamaicensis	M	SA	47		hollow tree/foliage	fruit	Streblidae	Aspidoptera	phyllostomatis	F	Wing crawler	monoxenous	reduced	uninfected								Panama	Guava	Neotropics	2015	P_2366
Artibeus jamaicensis	M	J	NA		hollow tree/foliage	fruit	Streblidae	Aspidoptera	phyllostomatis	M	Wing crawler	monoxenous	reduced	uninfected								Panama	Frijoles	Neotropics	2015	P_2376
Artibeus jamaicensis	F	J	43		hollow tree/foliage	fruit	Streblidae	Aspidoptera	phyllostomatis	M	Wing crawler	monoxenous	reduced	uninfected								Panama	BCI	Neotropics	2015	P_2383
Artibeus jamaicensis	M	A	NA		hollow tree/foliage	fruit	Streblidae	Aspidoptera	phyllostomatis	F	Wing crawler	monoxenous	reduced	uninfected								Panama	BCI	Neotropics	2015	P_2387
Artibeus jamaicensis	F	J	39		hollow tree/foliage	fruit	Streblidae	Aspidoptera	phyllostomatis	M	Wing crawler	monoxenous	reduced	uninfected								Panama	BCI	Neotropics	2015	P_2390
Artibeus jamaicensis	F	J	39		hollow tree/foliage	fruit	Streblidae	Aspidoptera	phyllostomatis	M	Wing crawler	monoxenous	reduced	uninfected								Panama	BCI	Neotropics	2015	P_2390
Artibeus jamaicensis	F	J	39		hollow tree/foliage	fruit	Streblidae	Aspidoptera	phyllostomatis	M	Wing crawler	monoxenous	reduced	uninfected								Panama	BCI	Neotropics	2015	P_2390
Artibeus jamaicensis	M	J	35		hollow tree/foliage	fruit	Streblidae	Aspidoptera	phyllostomatis	M	Wing crawler	monoxenous	reduced	uninfected								Panama	BCI	Neotropics	2015	P_2392
Artibeus jamaicensis	M	J	35		hollow tree/foliage	fruit	Streblidae	Aspidoptera	phyllostomatis	F	Wing crawler	monoxenous	reduced	uninfected								Panama	BCI	Neotropics	2015	P_2392
Artibeus jamaicensis	F	SA	42		hollow tree/foliage	fruit	Streblidae	Aspidoptera	phyllostomatis	M	Wing crawler	monoxenous	reduced	uninfected								Panama	BCI	Neotropics	2015	P_2606
Artibeus jamaicensis	F	A	58		hollow tree/foliage	fruit	Streblidae	Aspidoptera	phyllostomatis	M	Wing crawler	monoxenous	reduced	uninfected								Panama	TresAlmendras	Neotropics	2015	P_2608
Artibeus jamaicensis	F	A	58		hollow tree/foliage	fruit	Streblidae	Aspidoptera	phyllostomatis	F	Wing crawler	monoxenous	reduced	uninfected								Panama	TresAlmendras	Neotropics	2015	P_2608
Artibeus jamaicensis	F	A	58		hollow tree/foliage	fruit	Streblidae	Aspidoptera	phyllostomatis	F	Wing crawler	monoxenous	reduced	uninfected								Panama	TresAlmendras	Neotropics	2015	P_2608
Artibeus jamaicensis	F	A	58		hollow tree/foliage	fruit	Streblidae	Aspidoptera	phyllostomatis	F	Wing crawler	monoxenous	reduced	uninfected								Panama	TresAlmendras	Neotropics	2015	P_2608
Artibeus jamaicensis	M	J	39		hollow tree/foliage	fruit	Streblidae	Aspidoptera	phyllostomatis	M	Wing crawler	monoxenous	reduced	uninfected								Panama	BCI	Neotropics	2015	P_2614
Artibeus jamaicensis	M	J	39		hollow tree/foliage	fruit	Streblidae	Aspidoptera	phyllostomatis	M	Wing crawler	monoxenous	reduced	uninfected								Panama	BCI	Neotropics	2015	P_2614
Artibeus jamaicensis	M	J	39		hollow tree/foliage	fruit	Streblidae	Aspidoptera	phyllostomatis	M	Wing crawler	monoxenous	reduced	uninfected								Panama	BCI	Neotropics	2015	P_2614
Artibeus jamaicensis	M	J	39		hollow tree/foliage	fruit	Streblidae	Aspidoptera	phyllostomatis	F	Wing crawler	monoxenous	reduced	uninfected								Panama	BCI	Neotropics	2015	P_2614
Artibeus jamaicensis	M	J	39		hollow tree/foliage	fruit	Streblidae	Aspidoptera	phyllostomatis	F	Wing crawler	monoxenous	reduced	uninfected								Panama	BCI	Neotropics	2015	P_2614
Artibeus jamaicensis	M	J	39		hollow tree/foliage	fruit	Streblidae	Aspidoptera	phyllostomatis	F	Wing crawler	monoxenous	reduced	uninfected								Panama	BCI	Neotropics	2015	P_2614
Artibeus jamaicensis	M	A	NA		hollow tree/foliage	fruit	Streblidae	Aspidoptera	phyllostomatis	M	Wing crawler	monoxenous	reduced	uninfected								Panama	Mona Grita	Neotropics	2015	P_2619
Artibeus jamaicensis	F	A	52		hollow tree/foliage	fruit	Streblidae	Aspidoptera	phyllostomatis	M	Wing crawler	monoxenous	reduced	uninfected								Panama	Gigante	Neotropics	2015	P_2620
Artibeus jamaicensis	F	A	52		hollow tree/foliage	fruit	Streblidae	Aspidoptera	phyllostomatis	M	Wing crawler	monoxenous	reduced	uninfected								Panama	Gigante	Neotropics	2015	P_2620
Artibeus jamaicensis	F	A	52		hollow tree/foliage	fruit	Streblidae	Aspidoptera	phyllostomatis	M	Wing crawler	monoxenous	reduced	uninfected								Panama	Gigante	Neotropics	2015	P_2620
Artibeus jamaicensis	F	A	52		hollow tree/foliage	fruit	Streblidae	Aspidoptera	phyllostomatis	F	Wing crawler	monoxenous	reduced	uninfected								Panama	Gigante	Neotropics	2015	P_2620
Artibeus jamaicensis	F	A	52		hollow tree/foliage	fruit	Streblidae	Aspidoptera	phyllostomatis	F	Wing crawler	monoxenous	reduced	uninfected								Panama	Gigante	Neotropics	2015	P_2620
Artibeus jamaicensis	F	A	52		hollow tree/foliage	fruit	Streblidae	Aspidoptera	phyllostomatis	F	Wing crawler	monoxenous	reduced	uninfected								Panama	Gigante	Neotropics	2015	P_2620
Artibeus jamaicensis	F	A	46		hollow tree/foliage	fruit	Streblidae	Aspidoptera	phyllostomatis	F	Wing crawler	monoxenous	reduced	uninfected								Panama	Pena Blanca	Neotropics	2015	P_2629
Artibeus jamaicensis	M	A	47		hollow tree/foliage	fruit	Streblidae	Aspidoptera	phyllostomatis	M	Wing crawler	monoxenous	reduced	uninfected								Panama	TresAlmendras	Neotropics	2015	P_2639
Artibeus jamaicensis	M	A	47		hollow tree/foliage	fruit	Streblidae	Aspidoptera	phyllostomatis	F	Wing crawler	monoxenous	reduced	uninfected								Panama	TresAlmendras	Neotropics	2015	P_2639
Artibeus jamaicensis	F	A	51		hollow tree/foliage	fruit	Streblidae	Aspidoptera	phyllostomatis	M	Wing crawler	monoxenous	reduced	uninfected								Panama	BCI	Neotropics	2015	P_2641
Artibeus jamaicensis	M	A	NA		hollow tree/foliage	fruit	Streblidae	Aspidoptera	phyllostomatis	F	Wing crawler	monoxenous	reduced	uninfected								Panama	Pena Blanca	Neotropics	2015	P_2656
Artibeus jamaicensis	F	A	57		hollow tree/foliage	fruit	Streblidae	Aspidoptera	phyllostomatis	M	Wing crawler	monoxenous	reduced	uninfected								Panama	Guava	Neotropics	2015	P_2659
Artibeus jamaicensis	F	A	57		hollow tree/foliage	fruit	Streblidae	Aspidoptera	phyllostomatis	F	Wing crawler	monoxenous	reduced	uninfected								Panama	Guava	Neotropics	2015	P_2659
Artibeus jamaicensis	F	A	51		hollow tree/foliage	fruit	Streblidae	Aspidoptera	phyllostomatis	F	Wing crawler	monoxenous	reduced	uninfected								Panama	Pato_Horqueta	Neotropics	2015	P_2672
Artibeus jamaicensis	F	A	51		hollow tree/foliage	fruit	Streblidae	Aspidoptera	phyllostomatis	F	Wing crawler	monoxenous	reduced	uninfected								Panama	Pato_Horqueta	Neotropics	2015	P_2672
Artibeus jamaicensis	F	A	56		hollow tree/foliage	fruit	Streblidae	Aspidoptera	phyllostomatis	M	Wing crawler	monoxenous	reduced	uninfected								Panama	BCI	Neotropics	2015	P_2675
Artibeus jamaicensis	F	J	40		hollow tree/foliage	fruit	Streblidae	Aspidoptera	phyllostomatis	M	Wing crawler	monoxenous	reduced	uninfected								Panama	BCI	Neotropics	2015	P_2683
Artibeus jamaicensis	F	J	40		hollow tree/foliage	fruit	Streblidae	Aspidoptera	phyllostomatis	M	Wing crawler	monoxenous	reduced	uninfected								Panama	BCI	Neotropics	2015	P_2683
Artibeus jamaicensis	F	J	40		hollow tree/foliage	fruit	Streblidae	Aspidoptera	phyllostomatis	F	Wing crawler	monoxenous	reduced	uninfected								Panama	BCI	Neotropics	2015	P_2683
Artibeus jamaicensis	F	J	40		hollow tree/foliage	fruit	Streblidae	Aspidoptera	phyllostomatis	F	Wing crawler	monoxenous	reduced	uninfected								Panama	BCI	Neotropics	2015	P_2683
Artibeus jamaicensis	F	J	48		hollow tree/foliage	fruit	Streblidae	Aspidoptera	phyllostomatis	M	Wing crawler	monoxenous	reduced	uninfected								Panama	Guanabano	Neotropics	2015	P_2686
Artibeus jamaicensis	F	A	NA		hollow tree/foliage	fruit	Streblidae	Aspidoptera	phyllostomatis	F	Wing crawler	monoxenous	reduced	uninfected								Panama	Gigante	Neotropics	2015	P_2694
Artibeus jamaicensis	F	A	52		hollow tree/foliage	fruit	Streblidae	Aspidoptera	phyllostomatis	F	Wing crawler	monoxenous	reduced	uninfected								Panama	BCI	Neotropics	2015	P_2696
Artibeus jamaicensis	F	A	52		hollow tree/foliage	fruit	Streblidae	Aspidoptera	phyllostomatis	F	Wing crawler	monoxenous	reduced	uninfected								Panama	BCI	Neotropics	2015	P_2696
Artibeus jamaicensis	F	A	50	60.9	hollow tree/foliage	fruit	Streblidae	Aspidoptera	phyllostomatis	female	Wing crawler	monoxenous	reduced	uninfected								Panama	Gigante 2	Neotropics	2015	P_2697
Artibeus jamaicensis	F	A	50	60.9	hollow tree/foliage	fruit	Streblidae	Aspidoptera	phyllostomatis	female	Wing crawler	monoxenous	reduced	uninfected								Panama	Gigante 2	Neotropics	2015	P_2697
Artibeus jamaicensis	F	A	52		hollow tree/foliage	fruit	Streblidae	Aspidoptera	phyllostomatis	F	Wing crawler	monoxenous	reduced	uninfected								Panama	Pato_Horqueta	Neotropics	2015	P_2699
Artibeus jamaicensis	M	A	48		hollow tree/foliage	fruit	Streblidae	Aspidoptera	phyllostomatis	M	Wing crawler	monoxenous	reduced	uninfected								Panama	TresAlmendras	Neotropics	2015	P_2700
Artibeus jamaicensis	M	A	46		hollow tree/foliage	fruit	Streblidae	Aspidoptera	phyllostomatis	F	Wing crawler	monoxenous	reduced	uninfected								Panama	TresAlmendras	Neotropics	2015	P_2704
Artibeus jamaicensis	M	A	NA		hollow tree/foliage	fruit	Streblidae	Aspidoptera	phyllostomatis	F	Wing crawler	monoxenous	reduced	uninfected								Panama	BCI	Neotropics	2015	P_2711
Artibeus jamaicensis	M	A	NA		hollow tree/foliage	fruit	Streblidae	Aspidoptera	phyllostomatis	F	Wing crawler	monoxenous	reduced	uninfected								Panama	BCI	Neotropics	2015	P_2711
Artibeus jamaicensis	F	A	52		hollow tree/foliage	fruit	Streblidae	Aspidoptera	phyllostomatis	F	Wing crawler	monoxenous	reduced	uninfected								Panama	BCI	Neotropics	2015	P_2712
Artibeus jamaicensis	F	A	52		hollow tree/foliage	fruit	Streblidae	Aspidoptera	phyllostomatis	F	Wing crawler	monoxenous	reduced	uninfected								Panama	BCI	Neotropics	2015	P_2712
Artibeus jamaicensis	F	A	54		hollow tree/foliage	fruit	Streblidae	Aspidoptera	phyllostomatis	F	Wing crawler	monoxenous	reduced	uninfected								Panama	Guanabano	Neotropics	2015	P_2718
Artibeus jamaicensis	F	A	54		hollow tree/foliage	fruit	Streblidae	Aspidoptera	phyllostomatis	F	Wing crawler	monoxenous	reduced	uninfected								Panama	Guanabano	Neotropics	2015	P_2718
Artibeus jamaicensis	F	A	NA		hollow tree/foliage	fruit	Streblidae	Aspidoptera	phyllostomatis	M	Wing crawler	monoxenous	reduced	uninfected								Panama	Gigante	Neotropics	2015	P_2722
Artibeus jamaicensis	F	A	52		hollow tree/foliage	fruit	Streblidae	Aspidoptera	phyllostomatis	F	Wing crawler	monoxenous	reduced	uninfected								Panama	TresAlmendras	Neotropics	2015	P_2723
Artibeus jamaicensis	F	J	46		hollow tree/foliage	fruit	Streblidae	Aspidoptera	phyllostomatis	F	Wing crawler	monoxenous	reduced	uninfected								Panama	TresAlmendras	Neotropics	2015	P_2727
Artibeus jamaicensis	M	A	37		hollow tree/foliage	fruit	Streblidae	Aspidoptera	phyllostomatis	F	Wing crawler	monoxenous	reduced	uninfected								Panama	Pato_Horqueta	Neotropics	2015	P_2729
Artibeus jamaicensis	F	A	52		hollow tree/foliage	fruit	Streblidae	Aspidoptera	phyllostomatis	F	Wing crawler	monoxenous	reduced	uninfected								Panama	TresAlmendras	Neotropics	2015	P_2738
Artibeus jamaicensis	F	A	52		hollow tree/foliage	fruit	Streblidae	Aspidoptera	phyllostomatis	F	Wing crawler	monoxenous	reduced	uninfected								Panama	TresAlmendras	Neotropics	2015	P_2738
Artibeus jamaicensis	F	A	52		hollow tree/foliage	fruit	Streblidae	Aspidoptera	phyllostomatis	F	Wing crawler	monoxenous	reduced	uninfected								Panama	TresAlmendras	Neotropics	2015	P_2738
Artibeus jamaicensis	F	A	52		hollow tree/foliage	fruit	Streblidae	Aspidoptera	phyllostomatis	F	Wing crawler	monoxenous	reduced	uninfected								Panama	TresAlmendras	Neotropics	2015	P_2738
Artibeus jamaicensis	F	A	NA		hollow tree/foliage	fruit	Streblidae	Aspidoptera	phyllostomatis	M	Wing crawler	monoxenous	reduced	uninfected								Panama	BCI	Neotropics	2015	P_2740
Artibeus jamaicensis	F	A	NA		hollow tree/foliage	fruit	Streblidae	Aspidoptera	phyllostomatis	F	Wing crawler	monoxenous	reduced	uninfected								Panama	BCI	Neotropics	2015	P_2740
Artibeus jamaicensis	F	J	47		hollow tree/foliage	fruit	Streblidae	Aspidoptera	phyllostomatis	M	Wing crawler	monoxenous	reduced	uninfected								Panama	Chicha	Neotropics	2015	P_2745
Artibeus jamaicensis	F	J	47		hollow tree/foliage	fruit	Streblidae	Aspidoptera	phyllostomatis	F	Wing crawler	monoxenous	reduced	uninfected								Panama	Chicha	Neotropics	2015	P_2745
Artibeus jamaicensis	F	J	54		hollow tree/foliage	fruit	Streblidae	Aspidoptera	phyllostomatis	M	Wing crawler	monoxenous	reduced	uninfected								Panama	TresAlmendras	Neotropics	2015	P_2747
Artibeus jamaicensis	F	J	54		hollow tree/foliage	fruit	Streblidae	Aspidoptera	phyllostomatis	F	Wing crawler	monoxenous	reduced	uninfected								Panama	TresAlmendras	Neotropics	2015	P_2747
Artibeus jamaicensis	F	J	54		hollow tree/foliage	fruit	Streblidae	Aspidoptera	phyllostomatis	F	Wing crawler	monoxenous	reduced	uninfected								Panama	TresAlmendras	Neotropics	2015	P_2747
Artibeus jamaicensis	F	J	37		hollow tree/foliage	fruit	Streblidae	Aspidoptera	phyllostomatis	F	Wing crawler	monoxenous	reduced	uninfected								Panama	Pato_Horqueta	Neotropics	2015	P_2751
Artibeus jamaicensis	F	J	37		hollow tree/foliage	fruit	Streblidae	Aspidoptera	phyllostomatis	F	Wing crawler	monoxenous	reduced	uninfected								Panama	Pato_Horqueta	Neotropics	2015	P_2751
Artibeus jamaicensis	F	A	59		hollow tree/foliage	fruit	Streblidae	Aspidoptera	phyllostomatis	F	Wing crawler	monoxenous	reduced	uninfected								Panama	Pato_Horqueta	Neotropics	2015	P_2755
Artibeus jamaicensis	M	J	NA		hollow tree/foliage	fruit	Streblidae	Aspidoptera	phyllostomatis	F	Wing crawler	monoxenous	reduced	uninfected								Panama	BCI	Neotropics	2015	P_2763
Artibeus jamaicensis	M	J	NA		hollow tree/foliage	fruit	Streblidae	Aspidoptera	phyllostomatis	F	Wing crawler	monoxenous	reduced	uninfected								Panama	BCI	Neotropics	2015	P_2763
Artibeus jamaicensis	M	J	NA		hollow tree/foliage	fruit	Streblidae	Aspidoptera	phyllostomatis	F	Wing crawler	monoxenous	reduced	uninfected								Panama	BCI	Neotropics	2015	P_2763
Artibeus jamaicensis	M	J	NA		hollow tree/foliage	fruit	Streblidae	Aspidoptera	phyllostomatis	M	Wing crawler	monoxenous	reduced	uninfected								Panama	BCI	Neotropics	2015	P_2766
Artibeus jamaicensis	F	A	53		hollow tree/foliage	fruit	Streblidae	Aspidoptera	phyllostomatis	F	Wing crawler	monoxenous	reduced	uninfected								Panama	Guanabano	Neotropics	2015	P_2767
Artibeus jamaicensis	M	A	47.5		hollow tree/foliage	fruit	Streblidae	Aspidoptera	phyllostomatis	M	Wing crawler	monoxenous	reduced	uninfected								Panama	Pato_Horqueta	Neotropics	2015	P_2814
Artibeus jamaicensis	M	A	47.5		hollow tree/foliage	fruit	Streblidae	Aspidoptera	phyllostomatis	F	Wing crawler	monoxenous	reduced	uninfected								Panama	Pato_Horqueta	Neotropics	2015	P_2814
Artibeus jamaicensis	M	A	46		hollow tree/foliage	fruit	Streblidae	Aspidoptera	phyllostomatis	M	Wing crawler	monoxenous	reduced	uninfected								Panama	Mona Grita	Neotropics	2015	P_2831
Artibeus jamaicensis	M	A	NA		hollow tree/foliage	fruit	Streblidae	Aspidoptera	phyllostomatis	M	Wing crawler	monoxenous	reduced	uninfected								Panama	BCI	Neotropics	2015	P_2889
Artibeus jamaicensis	M	A	NA		hollow tree/foliage	fruit	Streblidae	Aspidoptera	phyllostomatis	F	Wing crawler	monoxenous	reduced	uninfected								Panama	BCI	Neotropics	2015	P_2889
Artibeus jamaicensis	M	A	43.5		hollow tree/foliage	fruit	Streblidae	Aspidoptera	phyllostomatis	M	Wing crawler	monoxenous	reduced	uninfected								Panama	Guanabano	Neotropics	2015	P_2928
Artibeus jamaicensis	F	A	47		hollow tree/foliage	fruit	Streblidae	Aspidoptera	phyllostomatis	F	Wing crawler	monoxenous	reduced	uninfected								Panama	TresAlmendras	Neotropics	2015	P_2992
Artibeus jamaicensis	F	A	46	60.5	hollow tree/foliage	fruit	Streblidae	Aspidoptera	phyllostomatis	male	Wing crawler	monoxenous	reduced	uninfected								Panama	Coiba_Playa_Escondido_1	Neotropics	2015	P_3073
Artibeus jamaicensis	F	A	46	60.5	hollow tree/foliage	fruit	Streblidae	Aspidoptera	phyllostomatis	female	Wing crawler	monoxenous	reduced	uninfected								Panama	Coiba_Playa_Escondido_1	Neotropics	2015	P_3073
Artibeus jamaicensis	F	A	51	62.5	hollow tree/foliage	fruit	Streblidae	Aspidoptera	phyllostomatis	female	Wing crawler	monoxenous	reduced	uninfected								Panama	BCI - Snyder Molino	Neotropics	2015	P_3117
Artibeus jamaicensis	F	A	NA	63.4	hollow tree/foliage	fruit	Streblidae	Aspidoptera	phyllostomatis	female	Wing crawler	monoxenous	reduced	uninfected								Panama	Coiba_Cerro_Torre_1	Neotropics	2015	P_3119
Artibeus jamaicensis	F	A	NA	63.4	hollow tree/foliage	fruit	Streblidae	Aspidoptera	phyllostomatis	female	Wing crawler	monoxenous	reduced	uninfected								Panama	Coiba_Cerro_Torre_1	Neotropics	2015	P_3119
Artibeus jamaicensis	F	A	44		hollow tree/foliage	fruit	Streblidae	Aspidoptera	phyllostomatis	F	Wing crawler	monoxenous	reduced	uninfected								Panama	Pena Blanca	Neotropics	2015	P_3129
Artibeus jamaicensis	M	A	57		hollow tree/foliage	fruit	Streblidae	Aspidoptera	phyllostomatis	F	Wing crawler	monoxenous	reduced	uninfected								Panama	Playa escondido, Coiba	Neotropics	2015	P_3136
Artibeus jamaicensis	F	A	NA		hollow tree/foliage	fruit	Streblidae	Aspidoptera	phyllostomatis	F	Wing crawler	monoxenous	reduced	uninfected								Panama	BCI	Neotropics	2015	P_3143
Artibeus jamaicensis	M	A	50		hollow tree/foliage	fruit	Streblidae	Aspidoptera	phyllostomatis	M	Wing crawler	monoxenous	reduced	uninfected								Panama	TresAlmendras	Neotropics	2015	P_3172
Artibeus jamaicensis	M	A	50		hollow tree/foliage	fruit	Streblidae	Aspidoptera	phyllostomatis	F	Wing crawler	monoxenous	reduced	uninfected								Panama	TresAlmendras	Neotropics	2015	P_3172
Artibeus jamaicensis	M	A	50		hollow tree/foliage	fruit	Streblidae	Aspidoptera	phyllostomatis	F	Wing crawler	monoxenous	reduced	uninfected								Panama	TresAlmendras	Neotropics	2015	P_3172
Artibeus jamaicensis	M	A	50		hollow tree/foliage	fruit	Streblidae	Aspidoptera	phyllostomatis	F	Wing crawler	monoxenous	reduced	uninfected								Panama	TresAlmendras	Neotropics	2015	P_3172
Artibeus jamaicensis	M	J	40		hollow tree/foliage	fruit	Streblidae	Aspidoptera	phyllostomatis	M	Wing crawler	monoxenous	reduced	uninfected								Panama	TresAlmendras	Neotropics	2015	P_3179
Artibeus jamaicensis	M	J	40		hollow tree/foliage	fruit	Streblidae	Aspidoptera	phyllostomatis	M	Wing crawler	monoxenous	reduced	uninfected								Panama	TresAlmendras	Neotropics	2015	P_3179
Artibeus jamaicensis	F	A	53		hollow tree/foliage	fruit	Streblidae	Aspidoptera	phyllostomatis	F	Wing crawler	monoxenous	reduced	uninfected								Panama	BCI	Neotropics	2015	P_3182
Artibeus jamaicensis	F	J	41		hollow tree/foliage	fruit	Streblidae	Aspidoptera	phyllostomatis	M	Wing crawler	monoxenous	reduced	uninfected								Panama	Guanabano	Neotropics	2015	P_3183
Artibeus jamaicensis	F	J	41		hollow tree/foliage	fruit	Streblidae	Aspidoptera	phyllostomatis	M	Wing crawler	monoxenous	reduced	uninfected								Panama	Guanabano	Neotropics	2015	P_3183
Artibeus jamaicensis	M	A	47		hollow tree/foliage	fruit	Streblidae	Aspidoptera	phyllostomatis	M	Wing crawler	monoxenous	reduced	uninfected								Panama	TresAlmendras	Neotropics	2015	P_3197
Artibeus jamaicensis	M	A	47		hollow tree/foliage	fruit	Streblidae	Aspidoptera	phyllostomatis	M	Wing crawler	monoxenous	reduced	uninfected								Panama	TresAlmendras	Neotropics	2015	P_3197
Artibeus jamaicensis	M	J	42		hollow tree/foliage	fruit	Streblidae	Aspidoptera	phyllostomatis	M	Wing crawler	monoxenous	reduced	uninfected								Panama	BCI	Neotropics	2015	P_3199
Artibeus jamaicensis	M	J	42		hollow tree/foliage	fruit	Streblidae	Aspidoptera	phyllostomatis	M	Wing crawler	monoxenous	reduced	uninfected								Panama	BCI	Neotropics	2015	P_3199
Artibeus jamaicensis	M	J	42		hollow tree/foliage	fruit	Streblidae	Aspidoptera	phyllostomatis	F	Wing crawler	monoxenous	reduced	uninfected								Panama	BCI	Neotropics	2015	P_3199
Artibeus jamaicensis	F	J	42		hollow tree/foliage	fruit	Streblidae	Aspidoptera	phyllostomatis	M	Wing crawler	monoxenous	reduced	uninfected								Panama	BCI	Neotropics	2015	P_3273
Artibeus jamaicensis	F	J	42		hollow tree/foliage	fruit	Streblidae	Aspidoptera	phyllostomatis	M	Wing crawler	monoxenous	reduced	uninfected								Panama	BCI	Neotropics	2015	P_3273
Artibeus jamaicensis	F	J	42		hollow tree/foliage	fruit	Streblidae	Aspidoptera	phyllostomatis	F	Wing crawler	monoxenous	reduced	uninfected								Panama	BCI	Neotropics	2015	P_3273
Artibeus jamaicensis	F	J	42		hollow tree/foliage	fruit	Streblidae	Aspidoptera	phyllostomatis	F	Wing crawler	monoxenous	reduced	uninfected								Panama	BCI	Neotropics	2015	P_3273
Artibeus jamaicensis	F	J	42		hollow tree/foliage	fruit	Streblidae	Aspidoptera	phyllostomatis	F	Wing crawler	monoxenous	reduced	uninfected								Panama	BCI	Neotropics	2015	P_3273
Artibeus jamaicensis	F	J	NA	60.4	hollow tree/foliage	fruit	Streblidae	Aspidoptera	phyllostomatis	female	Wing crawler	monoxenous	reduced	uninfected								Panama	BCI - Lutz Tower	Neotropics	2015	P_3279
Artibeus jamaicensis	M	J	42		hollow tree/foliage	fruit	Streblidae	Aspidoptera	phyllostomatis	F	Wing crawler	monoxenous	reduced	uninfected								Panama	Bohio	Neotropics	2015	P_3298
Artibeus jamaicensis	F	J	47		hollow tree/foliage	fruit	Streblidae	Aspidoptera	phyllostomatis	M	Wing crawler	monoxenous	reduced	uninfected								Panama	BCI	Neotropics	2015	P_3316
Artibeus jamaicensis	F	J	47		hollow tree/foliage	fruit	Streblidae	Aspidoptera	phyllostomatis	M	Wing crawler	monoxenous	reduced	uninfected								Panama	BCI	Neotropics	2015	P_3316
Artibeus jamaicensis	F	J	NA		hollow tree/foliage	fruit	Streblidae	Aspidoptera	phyllostomatis	M	Wing crawler	monoxenous	reduced	uninfected								Panama	Pena Blanca	Neotropics	2015	P_3337
Artibeus jamaicensis	F	J	NA		hollow tree/foliage	fruit	Streblidae	Aspidoptera	phyllostomatis	M	Wing crawler	monoxenous	reduced	uninfected								Panama	Pena Blanca	Neotropics	2015	P_3337
Artibeus jamaicensis	F	J	NA		hollow tree/foliage	fruit	Streblidae	Aspidoptera	phyllostomatis	M	Wing crawler	monoxenous	reduced	uninfected								Panama	Pena Blanca	Neotropics	2015	P_3337
Artibeus jamaicensis	F	J	NA		hollow tree/foliage	fruit	Streblidae	Aspidoptera	phyllostomatis	M	Wing crawler	monoxenous	reduced	uninfected								Panama	Pena Blanca	Neotropics	2015	P_3337
Artibeus jamaicensis	F	J	NA		hollow tree/foliage	fruit	Streblidae	Aspidoptera	phyllostomatis	F	Wing crawler	monoxenous	reduced	uninfected								Panama	Pena Blanca	Neotropics	2015	P_3337
Artibeus jamaicensis	F	J	NA		hollow tree/foliage	fruit	Streblidae	Aspidoptera	phyllostomatis	F	Wing crawler	monoxenous	reduced	uninfected								Panama	Pena Blanca	Neotropics	2015	P_3337
Artibeus jamaicensis	M	J	NA		hollow tree/foliage	fruit	Streblidae	Aspidoptera	phyllostomatis	F	Wing crawler	monoxenous	reduced	uninfected								Panama	TresAlmendras	Neotropics	2015	P_3380
Artibeus jamaicensis	M	J	NA		hollow tree/foliage	fruit	Streblidae	Aspidoptera	phyllostomatis	F	Wing crawler	monoxenous	reduced	uninfected								Panama	TresAlmendras	Neotropics	2015	P_3380
Artibeus jamaicensis	F	A	42		hollow tree/foliage	fruit	Streblidae	Aspidoptera	phyllostomatis	F	Wing crawler	monoxenous	reduced	uninfected								Panama	Bohio	Neotropics	2015	P_3401
Artibeus jamaicensis	M	J	42		hollow tree/foliage	fruit	Streblidae	Aspidoptera	phyllostomatis	M	Wing crawler	monoxenous	reduced	uninfected								Panama	BCI	Neotropics	2015	P_3415
Artibeus jamaicensis	M	J	42		hollow tree/foliage	fruit	Streblidae	Aspidoptera	phyllostomatis	M	Wing crawler	monoxenous	reduced	uninfected								Panama	BCI	Neotropics	2015	P_3415
Artibeus jamaicensis	M	J	42		hollow tree/foliage	fruit	Streblidae	Aspidoptera	phyllostomatis	M	Wing crawler	monoxenous	reduced	uninfected								Panama	BCI	Neotropics	2015	P_3415
Artibeus jamaicensis	M	J	42		hollow tree/foliage	fruit	Streblidae	Aspidoptera	phyllostomatis	M	Wing crawler	monoxenous	reduced	uninfected								Panama	BCI	Neotropics	2015	P_3415
Artibeus jamaicensis	M	J	42		hollow tree/foliage	fruit	Streblidae	Aspidoptera	phyllostomatis	M	Wing crawler	monoxenous	reduced	uninfected								Panama	BCI	Neotropics	2015	P_3415
Artibeus jamaicensis	M	J	42		hollow tree/foliage	fruit	Streblidae	Aspidoptera	phyllostomatis	F	Wing crawler	monoxenous	reduced	uninfected								Panama	BCI	Neotropics	2015	P_3415
Artibeus jamaicensis	F	A	49		hollow tree/foliage	fruit	Streblidae	Aspidoptera	phyllostomatis	M	Wing crawler	monoxenous	reduced	uninfected								Panama	Pato_Horqueta	Neotropics	2015	P_3430
Artibeus jamaicensis	F	A	47		hollow tree/foliage	fruit	Streblidae	Aspidoptera	phyllostomatis	F	Wing crawler	monoxenous	reduced	uninfected								Panama	Pato_Horqueta	Neotropics	2015	P_3466
Artibeus jamaicensis	M	J	35		hollow tree/foliage	fruit	Streblidae	Aspidoptera	phyllostomatis	M	Wing crawler	monoxenous	reduced	uninfected								Panama	Guanabano	Neotropics	2015	P_3470
Artibeus jamaicensis	M	J	35		hollow tree/foliage	fruit	Streblidae	Aspidoptera	phyllostomatis	M	Wing crawler	monoxenous	reduced	uninfected								Panama	Guanabano	Neotropics	2015	P_3470
Artibeus jamaicensis	M	J	35		hollow tree/foliage	fruit	Streblidae	Aspidoptera	phyllostomatis	F	Wing crawler	monoxenous	reduced	uninfected								Panama	Guanabano	Neotropics	2015	P_3470
Artibeus jamaicensis	F	A	45		hollow tree/foliage	fruit	Streblidae	Aspidoptera	phyllostomatis	M	Wing crawler	monoxenous	reduced	uninfected								Panama	BCI	Neotropics	2015	P_3476
Artibeus jamaicensis	M	A	48		hollow tree/foliage	fruit	Streblidae	Aspidoptera	phyllostomatis	F	Wing crawler	monoxenous	reduced	uninfected								Panama	Pato_Horqueta	Neotropics	2015	P_3483
Artibeus jamaicensis	F	J	43		hollow tree/foliage	fruit	Streblidae	Aspidoptera	phyllostomatis	M	Wing crawler	monoxenous	reduced	uninfected								Panama	Guanabano	Neotropics	2015	P_3485
Artibeus jamaicensis	F	J	43		hollow tree/foliage	fruit	Streblidae	Aspidoptera	phyllostomatis	M	Wing crawler	monoxenous	reduced	uninfected								Panama	Guanabano	Neotropics	2015	P_3485
Artibeus jamaicensis	F	J	43		hollow tree/foliage	fruit	Streblidae	Aspidoptera	phyllostomatis	M	Wing crawler	monoxenous	reduced	uninfected								Panama	Guanabano	Neotropics	2015	P_3485
Artibeus jamaicensis	F	J	43		hollow tree/foliage	fruit	Streblidae	Aspidoptera	phyllostomatis	M	Wing crawler	monoxenous	reduced	uninfected								Panama	Guanabano	Neotropics	2015	P_3485
Artibeus jamaicensis	F	J	43		hollow tree/foliage	fruit	Streblidae	Aspidoptera	phyllostomatis	M	Wing crawler	monoxenous	reduced	uninfected								Panama	Guanabano	Neotropics	2015	P_3485
Artibeus jamaicensis	F	J	43		hollow tree/foliage	fruit	Streblidae	Aspidoptera	phyllostomatis	F	Wing crawler	monoxenous	reduced	uninfected								Panama	Guanabano	Neotropics	2015	P_3485
Artibeus jamaicensis	F	J	43		hollow tree/foliage	fruit	Streblidae	Aspidoptera	phyllostomatis	F	Wing crawler	monoxenous	reduced	uninfected								Panama	Guanabano	Neotropics	2015	P_3485
Artibeus jamaicensis	F	J	43		hollow tree/foliage	fruit	Streblidae	Aspidoptera	phyllostomatis	F	Wing crawler	monoxenous	reduced	uninfected								Panama	Guanabano	Neotropics	2015	P_3485
Artibeus jamaicensis	M	A	50		hollow tree/foliage	fruit	Streblidae	Aspidoptera	phyllostomatis	F	Wing crawler	monoxenous	reduced	uninfected								Panama	BCI	Neotropics	2015	P_3487
Artibeus jamaicensis	M	J	40		hollow tree/foliage	fruit	Streblidae	Aspidoptera	phyllostomatis	M	Wing crawler	monoxenous	reduced	uninfected								Panama	Guanabano	Neotropics	2015	P_3489
Artibeus jamaicensis	M	J	40		hollow tree/foliage	fruit	Streblidae	Aspidoptera	phyllostomatis	F	Wing crawler	monoxenous	reduced	uninfected								Panama	Guanabano	Neotropics	2015	P_3489
Artibeus jamaicensis	F	A	52		hollow tree/foliage	fruit	Streblidae	Aspidoptera	phyllostomatis	M	Wing crawler	monoxenous	reduced	uninfected								Panama	Bohio	Neotropics	2015	P_3492
Artibeus jamaicensis	M	A	51		hollow tree/foliage	fruit	Streblidae	Aspidoptera	phyllostomatis	F	Wing crawler	monoxenous	reduced	uninfected								Panama	Pato_Horqueta	Neotropics	2015	P_3496
Artibeus jamaicensis	M	A	53		hollow tree/foliage	fruit	Streblidae	Aspidoptera	phyllostomatis	M	Wing crawler	monoxenous	reduced	uninfected								Panama	Pato_Horqueta	Neotropics	2015	P_3514
Artibeus jamaicensis	F	J	51		hollow tree/foliage	fruit	Streblidae	Aspidoptera	phyllostomatis	F	Wing crawler	monoxenous	reduced	uninfected								Panama	BCI	Neotropics	2015	P_3515
Artibeus jamaicensis	F	SA	44		hollow tree/foliage	fruit	Streblidae	Aspidoptera	phyllostomatis	M	Wing crawler	monoxenous	reduced	uninfected								Panama	ElGiral_WaspFragment	Neotropics	2015	P_3526
Artibeus jamaicensis	F	SA	44		hollow tree/foliage	fruit	Streblidae	Aspidoptera	phyllostomatis	M	Wing crawler	monoxenous	reduced	uninfected								Panama	ElGiral_WaspFragment	Neotropics	2015	P_3526
Artibeus jamaicensis	F	SA	44		hollow tree/foliage	fruit	Streblidae	Aspidoptera	phyllostomatis	M	Wing crawler	monoxenous	reduced	uninfected								Panama	ElGiral_WaspFragment	Neotropics	2015	P_3526
Artibeus jamaicensis	F	SA	44		hollow tree/foliage	fruit	Streblidae	Aspidoptera	phyllostomatis	M	Wing crawler	monoxenous	reduced	uninfected								Panama	ElGiral_WaspFragment	Neotropics	2015	P_3526
Artibeus jamaicensis	F	SA	44		hollow tree/foliage	fruit	Streblidae	Aspidoptera	phyllostomatis	M	Wing crawler	monoxenous	reduced	uninfected								Panama	ElGiral_WaspFragment	Neotropics	2015	P_3526
Artibeus jamaicensis	F	SA	44		hollow tree/foliage	fruit	Streblidae	Aspidoptera	phyllostomatis	M	Wing crawler	monoxenous	reduced	uninfected								Panama	ElGiral_WaspFragment	Neotropics	2015	P_3526
Artibeus jamaicensis	F	SA	44		hollow tree/foliage	fruit	Streblidae	Aspidoptera	phyllostomatis	M	Wing crawler	monoxenous	reduced	uninfected								Panama	ElGiral_WaspFragment	Neotropics	2015	P_3526
Artibeus jamaicensis	F	SA	44		hollow tree/foliage	fruit	Streblidae	Aspidoptera	phyllostomatis	F	Wing crawler	monoxenous	reduced	uninfected								Panama	ElGiral_WaspFragment	Neotropics	2015	P_3526
Artibeus jamaicensis	F	SA	44		hollow tree/foliage	fruit	Streblidae	Aspidoptera	phyllostomatis	F	Wing crawler	monoxenous	reduced	uninfected								Panama	ElGiral_WaspFragment	Neotropics	2015	P_3526
Artibeus jamaicensis	F	SA	44		hollow tree/foliage	fruit	Streblidae	Aspidoptera	phyllostomatis	F	Wing crawler	monoxenous	reduced	uninfected								Panama	ElGiral_WaspFragment	Neotropics	2015	P_3526
Artibeus jamaicensis	F	SA	44		hollow tree/foliage	fruit	Streblidae	Aspidoptera	phyllostomatis	F	Wing crawler	monoxenous	reduced	uninfected								Panama	ElGiral_WaspFragment	Neotropics	2015	P_3526
Artibeus jamaicensis	M	J	46		hollow tree/foliage	fruit	Streblidae	Aspidoptera	phyllostomatis	M	Wing crawler	monoxenous	reduced	uninfected								Panama	BCI	Neotropics	2015	P_3534
Artibeus jamaicensis	M	J	46		hollow tree/foliage	fruit	Streblidae	Aspidoptera	phyllostomatis	F	Wing crawler	monoxenous	reduced	uninfected								Panama	BCI	Neotropics	2015	P_3534
Artibeus jamaicensis	F	J	44		hollow tree/foliage	fruit	Streblidae	Aspidoptera	phyllostomatis	F	Wing crawler	monoxenous	reduced	uninfected								Panama	BCI	Neotropics	2015	P_3535
Artibeus jamaicensis	F	J	44		hollow tree/foliage	fruit	Streblidae	Aspidoptera	phyllostomatis	F	Wing crawler	monoxenous	reduced	uninfected								Panama	BCI	Neotropics	2015	P_3535
Artibeus jamaicensis	M	J	39		hollow tree/foliage	fruit	Streblidae	Aspidoptera	phyllostomatis	M	Wing crawler	monoxenous	reduced	uninfected								Panama	Guanabano	Neotropics	2015	P_3540
Artibeus jamaicensis	M	SA	NA		hollow tree/foliage	fruit	Streblidae	Aspidoptera	phyllostomatis	M	Wing crawler	monoxenous	reduced	uninfected								Panama	Frijoles	Neotropics	2015	P_3541
Artibeus jamaicensis	F	A	54		hollow tree/foliage	fruit	Streblidae	Aspidoptera	phyllostomatis	M	Wing crawler	monoxenous	reduced	uninfected								Panama	Guanabano	Neotropics	2015	P_3542
Artibeus jamaicensis	F	A	54		hollow tree/foliage	fruit	Streblidae	Aspidoptera	phyllostomatis	M	Wing crawler	monoxenous	reduced	uninfected								Panama	Guanabano	Neotropics	2015	P_3542
Artibeus jamaicensis	F	A	54		hollow tree/foliage	fruit	Streblidae	Aspidoptera	phyllostomatis	F	Wing crawler	monoxenous	reduced	uninfected								Panama	Guanabano	Neotropics	2015	P_3542
Artibeus jamaicensis	M	SA	45		hollow tree/foliage	fruit	Streblidae	Aspidoptera	phyllostomatis	M	Wing crawler	monoxenous	reduced	uninfected								Panama	Guanabano	Neotropics	2015	P_3548
Artibeus jamaicensis	M	SA	37		hollow tree/foliage	fruit	Streblidae	Aspidoptera	phyllostomatis	F	Wing crawler	monoxenous	reduced	uninfected								Panama	Guanabano	Neotropics	2015	P_3556
Artibeus jamaicensis	M	J	44		hollow tree/foliage	fruit	Streblidae	Aspidoptera	phyllostomatis	M	Wing crawler	monoxenous	reduced	uninfected								Panama	Bohio	Neotropics	2015	P_3567
Artibeus jamaicensis	M	J	44		hollow tree/foliage	fruit	Streblidae	Aspidoptera	phyllostomatis	F	Wing crawler	monoxenous	reduced	uninfected								Panama	Bohio	Neotropics	2015	P_3567
Artibeus jamaicensis	F	A	47		hollow tree/foliage	fruit	Streblidae	Aspidoptera	phyllostomatis	M	Wing crawler	monoxenous	reduced	uninfected								Panama	ElGiral_NiceRiverFragment	Neotropics	2015	P_3606
Artibeus jamaicensis	F	A	47		hollow tree/foliage	fruit	Streblidae	Aspidoptera	phyllostomatis	M	Wing crawler	monoxenous	reduced	uninfected								Panama	ElGiral_NiceRiverFragment	Neotropics	2015	P_3606
Artibeus jamaicensis	F	A	49		hollow tree/foliage	fruit	Streblidae	Aspidoptera	phyllostomatis	M	Wing crawler	monoxenous	reduced	uninfected								Panama	Guava	Neotropics	2015	P_3608
Artibeus jamaicensis	F	A	49		hollow tree/foliage	fruit	Streblidae	Aspidoptera	phyllostomatis	F	Wing crawler	monoxenous	reduced	uninfected								Panama	Guava	Neotropics	2015	P_3608
Artibeus jamaicensis	F	A	49		hollow tree/foliage	fruit	Streblidae	Aspidoptera	phyllostomatis	F	Wing crawler	monoxenous	reduced	uninfected								Panama	Guava	Neotropics	2015	P_3608
Artibeus jamaicensis	F	A	NA		hollow tree/foliage	fruit	Streblidae	Aspidoptera	phyllostomatis	M	Wing crawler	monoxenous	reduced	uninfected								Panama	Mona Grita	Neotropics	2015	P_3613
Artibeus jamaicensis	F	A	NA		hollow tree/foliage	fruit	Streblidae	Aspidoptera	phyllostomatis	M	Wing crawler	monoxenous	reduced	uninfected								Panama	Pena Blanca	Neotropics	2015	P_3614
Artibeus jamaicensis	F	SA	NA		hollow tree/foliage	fruit	Streblidae	Aspidoptera	phyllostomatis	F	Wing crawler	monoxenous	reduced	uninfected								Panama	Mona Grita	Neotropics	2015	P_3618
Artibeus jamaicensis	F	J	50		hollow tree/foliage	fruit	Streblidae	Aspidoptera	phyllostomatis	M	Wing crawler	monoxenous	reduced	uninfected								Panama	Guanabano	Neotropics	2015	P_3637
Artibeus jamaicensis	F	J	43		hollow tree/foliage	fruit	Streblidae	Aspidoptera	phyllostomatis	F	Wing crawler	monoxenous	reduced	uninfected								Panama	Pena Blanca	Neotropics	2015	P_3652
Artibeus jamaicensis	F	J	43		hollow tree/foliage	fruit	Streblidae	Aspidoptera	phyllostomatis	F	Wing crawler	monoxenous	reduced	uninfected								Panama	Pena Blanca	Neotropics	2015	P_3652
Artibeus jamaicensis	M	A	47		hollow tree/foliage	fruit	Streblidae	Aspidoptera	phyllostomatis	M	Wing crawler	monoxenous	reduced	uninfected								Panama	Guanabano	Neotropics	2015	P_3683
Artibeus jamaicensis	M	A	47		hollow tree/foliage	fruit	Streblidae	Aspidoptera	phyllostomatis	M	Wing crawler	monoxenous	reduced	uninfected								Panama	Guanabano	Neotropics	2015	P_3683
Artibeus jamaicensis	M	A	47		hollow tree/foliage	fruit	Streblidae	Aspidoptera	phyllostomatis	F	Wing crawler	monoxenous	reduced	uninfected								Panama	Guanabano	Neotropics	2015	P_3683
Artibeus jamaicensis	M	A	50		hollow tree/foliage	fruit	Streblidae	Aspidoptera	phyllostomatis	F	Wing crawler	monoxenous	reduced	uninfected								Panama	Guanabano	Neotropics	2015	P_3686
Artibeus jamaicensis	F	A	55		hollow tree/foliage	fruit	Streblidae	Aspidoptera	phyllostomatis	M	Wing crawler	monoxenous	reduced	uninfected								Panama	Frijoles	Neotropics	2015	P_3694
Artibeus jamaicensis	F	A	55		hollow tree/foliage	fruit	Streblidae	Aspidoptera	phyllostomatis	F	Wing crawler	monoxenous	reduced	uninfected								Panama	Frijoles	Neotropics	2015	P_3694
Artibeus jamaicensis	M	J	47		hollow tree/foliage	fruit	Streblidae	Aspidoptera	phyllostomatis	M	Wing crawler	monoxenous	reduced	uninfected								Panama	BCI	Neotropics	2015	P_3695
Artibeus jamaicensis	M	J	47		hollow tree/foliage	fruit	Streblidae	Aspidoptera	phyllostomatis	F	Wing crawler	monoxenous	reduced	uninfected								Panama	BCI	Neotropics	2015	P_3695
Artibeus jamaicensis	M	J	NA		hollow tree/foliage	fruit	Streblidae	Aspidoptera	phyllostomatis	F	Wing crawler	monoxenous	reduced	uninfected								Panama	Mona Grita	Neotropics	2015	P_3705
Artibeus jamaicensis	F	J	30		hollow tree/foliage	fruit	Streblidae	Aspidoptera	phyllostomatis	M	Wing crawler	monoxenous	reduced	uninfected								Panama	Guanabano	Neotropics	2015	P_3731
Artibeus jamaicensis	F	J	30		hollow tree/foliage	fruit	Streblidae	Aspidoptera	phyllostomatis	M	Wing crawler	monoxenous	reduced	uninfected								Panama	Guanabano	Neotropics	2015	P_3731
Artibeus jamaicensis	F	J	NA		hollow tree/foliage	fruit	Streblidae	Aspidoptera	phyllostomatis	M	Wing crawler	monoxenous	reduced	uninfected								Panama	Frijoles	Neotropics	2015	P_3744
Artibeus jamaicensis	F	J	51		hollow tree/foliage	fruit	Streblidae	Aspidoptera	phyllostomatis	M	Wing crawler	monoxenous	reduced	uninfected								Panama	ElGiral_BuenaVista	Neotropics	2015	P_3753
Artibeus jamaicensis	F	J	51		hollow tree/foliage	fruit	Streblidae	Aspidoptera	phyllostomatis	M	Wing crawler	monoxenous	reduced	uninfected								Panama	ElGiral_BuenaVista	Neotropics	2015	P_3753
Artibeus jamaicensis	F	J	51		hollow tree/foliage	fruit	Streblidae	Aspidoptera	phyllostomatis	M	Wing crawler	monoxenous	reduced	uninfected								Panama	ElGiral_BuenaVista	Neotropics	2015	P_3753
Artibeus jamaicensis	F	J	51		hollow tree/foliage	fruit	Streblidae	Aspidoptera	phyllostomatis	F	Wing crawler	monoxenous	reduced	uninfected								Panama	ElGiral_BuenaVista	Neotropics	2015	P_3753
Artibeus jamaicensis	F	A	44		hollow tree/foliage	fruit	Streblidae	Aspidoptera	phyllostomatis	M	Wing crawler	monoxenous	reduced	uninfected								Panama	BCI	Neotropics	2015	P_3760
Artibeus jamaicensis	F	SA	45		hollow tree/foliage	fruit	Streblidae	Aspidoptera	phyllostomatis	M	Wing crawler	monoxenous	reduced	uninfected								Panama	BCI	Neotropics	2015	P_3768
Artibeus jamaicensis	F	SA	50		hollow tree/foliage	fruit	Streblidae	Aspidoptera	phyllostomatis	F	Wing crawler	monoxenous	reduced	uninfected								Panama	Guanabano	Neotropics	2015	P_3783
Artibeus jamaicensis	F	A	55		hollow tree/foliage	fruit	Streblidae	Aspidoptera	phyllostomatis	M	Wing crawler	monoxenous	reduced	uninfected								Panama	Guanabano	Neotropics	2015	P_3790
Artibeus jamaicensis	F	A	NA		hollow tree/foliage	fruit	Streblidae	Aspidoptera	phyllostomatis	M	Wing crawler	monoxenous	reduced	uninfected								Panama	Frijoles	Neotropics	2015	P_3794
Artibeus jamaicensis	F	A	NA		hollow tree/foliage	fruit	Streblidae	Aspidoptera	phyllostomatis	M	Wing crawler	monoxenous	reduced	uninfected								Panama	Frijoles	Neotropics	2015	P_3794
Artibeus jamaicensis	F	A	NA		hollow tree/foliage	fruit	Streblidae	Aspidoptera	phyllostomatis	M	Wing crawler	monoxenous	reduced	uninfected								Panama	Frijoles	Neotropics	2015	P_3794
Artibeus jamaicensis	F	A	55		hollow tree/foliage	fruit	Streblidae	Aspidoptera	phyllostomatis	M	Wing crawler	monoxenous	reduced	uninfected								Panama	Bohio	Neotropics	2015	P_3800
Artibeus jamaicensis	F	A	55		hollow tree/foliage	fruit	Streblidae	Aspidoptera	phyllostomatis	F	Wing crawler	monoxenous	reduced	uninfected								Panama	Bohio	Neotropics	2015	P_3800
Artibeus jamaicensis	F	SA	49		hollow tree/foliage	fruit	Streblidae	Aspidoptera	phyllostomatis	F	Wing crawler	monoxenous	reduced	uninfected								Panama	Bohio	Neotropics	2015	P_3809
Artibeus jamaicensis	F	J	54		hollow tree/foliage	fruit	Streblidae	Aspidoptera	phyllostomatis	M	Wing crawler	monoxenous	reduced	uninfected								Panama	Guava	Neotropics	2015	P_3882
Artibeus jamaicensis	F	J	54		hollow tree/foliage	fruit	Streblidae	Aspidoptera	phyllostomatis	M	Wing crawler	monoxenous	reduced	uninfected								Panama	Guava	Neotropics	2015	P_3882
Artibeus jamaicensis	F	J	54		hollow tree/foliage	fruit	Streblidae	Aspidoptera	phyllostomatis	F	Wing crawler	monoxenous	reduced	uninfected								Panama	Guava	Neotropics	2015	P_3882
Artibeus jamaicensis	F	J	54		hollow tree/foliage	fruit	Streblidae	Aspidoptera	phyllostomatis	F	Wing crawler	monoxenous	reduced	uninfected								Panama	Guava	Neotropics	2015	P_3882
Artibeus jamaicensis	F	J	54		hollow tree/foliage	fruit	Streblidae	Aspidoptera	phyllostomatis	F	Wing crawler	monoxenous	reduced	uninfected								Panama	Guava	Neotropics	2015	P_3882
Artibeus jamaicensis	F	J	39		hollow tree/foliage	fruit	Streblidae	Aspidoptera	phyllostomatis	M	Wing crawler	monoxenous	reduced	uninfected								Panama	Guanabano	Neotropics	2015	P_3886
Artibeus jamaicensis	F	SA	NA		hollow tree/foliage	fruit	Streblidae	Aspidoptera	phyllostomatis	F	Wing crawler	monoxenous	reduced	uninfected								Panama	Frijoles	Neotropics	2015	P_3888
Artibeus jamaicensis	M	J	39		hollow tree/foliage	fruit	Streblidae	Aspidoptera	phyllostomatis	M	Wing crawler	monoxenous	reduced	uninfected								Panama	Pena Blanca	Neotropics	2015	P_3902
Artibeus jamaicensis	F	A	47		hollow tree/foliage	fruit	Streblidae	Aspidoptera	phyllostomatis	M	Wing crawler	monoxenous	reduced	uninfected								Panama	ElGiral_BuenaVista	Neotropics	2015	P_3913
Artibeus jamaicensis	F	J	44		hollow tree/foliage	fruit	Streblidae	Aspidoptera	phyllostomatis	F	Wing crawler	monoxenous	reduced	uninfected								Panama	Guanabano	Neotropics	08.05.2015	P_3920
Artibeus jamaicensis	F	J	40		hollow tree/foliage	fruit	Streblidae	Aspidoptera	phyllostomatis	M	Wing crawler	monoxenous	reduced	uninfected								Panama	Guanabano	Neotropics	2015	P_3940
Artibeus jamaicensis	F	J	38		hollow tree/foliage	fruit	Streblidae	Aspidoptera	phyllostomatis	M	Wing crawler	monoxenous	reduced	uninfected								Panama	Pena Blanca	Neotropics	2015	P_3942
Artibeus jamaicensis	M	A	51		hollow tree/foliage	fruit	Streblidae	Aspidoptera	phyllostomatis	F	Wing crawler	monoxenous	reduced	uninfected								Panama	ElGiral_WaspFragment	Neotropics	2015	P_3951
Artibeus jamaicensis	M	J	36		hollow tree/foliage	fruit	Streblidae	Aspidoptera	phyllostomatis	M	Wing crawler	monoxenous	reduced	uninfected								Panama	ElGiral_BuenaVista	Neotropics	2015	P_3952
Artibeus jamaicensis	M	J	40		hollow tree/foliage	fruit	Streblidae	Aspidoptera	phyllostomatis	M	Wing crawler	monoxenous	reduced	uninfected								Panama	BCI	Neotropics	2015	P_3959
Artibeus jamaicensis	F	J	42		hollow tree/foliage	fruit	Streblidae	Aspidoptera	phyllostomatis	M	Wing crawler	monoxenous	reduced	uninfected								Panama	Guanabano	Neotropics	2015	P_3962
Artibeus jamaicensis	F	J	42		hollow tree/foliage	fruit	Streblidae	Aspidoptera	phyllostomatis	M	Wing crawler	monoxenous	reduced	uninfected								Panama	Guanabano	Neotropics	2015	P_3962
Artibeus jamaicensis	F	J	42		hollow tree/foliage	fruit	Streblidae	Aspidoptera	phyllostomatis	M	Wing crawler	monoxenous	reduced	uninfected								Panama	Guanabano	Neotropics	2015	P_3962
Artibeus jamaicensis	F	A	47		hollow tree/foliage	fruit	Streblidae	Aspidoptera	phyllostomatis	M	Wing crawler	monoxenous	reduced	uninfected								Panama	ElGiral_VillageFragment	Neotropics	2015	P_3974
Artibeus jamaicensis	F	J	54		hollow tree/foliage	fruit	Streblidae	Aspidoptera	phyllostomatis	M	Wing crawler	monoxenous	reduced	uninfected								Panama	Pena Blanca	Neotropics	2015	P_3983
Artibeus jamaicensis	F	SA	NA		hollow tree/foliage	fruit	Streblidae	Aspidoptera	phyllostomatis	M	Wing crawler	monoxenous	reduced	uninfected								Panama	Mona Grita	Neotropics	2015	P_3990
Artibeus jamaicensis	F	A	46		hollow tree/foliage	fruit	Streblidae	Aspidoptera	phyllostomatis	F	Wing crawler	monoxenous	reduced	uninfected								Panama	ElGiral_NiceRiverFragment	Neotropics	2015	P_3993
Artibeus jamaicensis	F	A	60		hollow tree/foliage	fruit	Streblidae	Aspidoptera	phyllostomatis	F	Wing crawler	monoxenous	reduced	uninfected								Panama	Chicha	Neotropics	2014	P0416
Artibeus jamaicensis	female						Streblidae	Aspidoptera	phyllostomatis	F												Mexico	km 52 Carr. Playa Azul-Tecoman	tropical	1994	TK 45093
Artibeus jamaicensis	male						Streblidae	Aspidoptera	phyllostomatis	M												Mexico	Cerro Colorado	tropical	1994	TK 45511
Artibeus jamaicensis	male						Streblidae	Aspidoptera	phyllostomatis	F												Mexico	Cerro Colorado	tropical	1994	TK 45515
Artibeus jamaicensis	female						Streblidae	Aspidoptera	phyllostomatis	F												Mexico	Cerro Colorado	tropical	1994	TK 45516
Artibeus jamaicensis	female						Streblidae	Aspidoptera	phyllostomatis	F												Mexico	3km NW Aguililla	tropical	1995	TK 45798
Artibeus jamaicensis	female						Streblidae	Aspidoptera	phyllostomatis	F												Mexico	3km NW Aguililla	tropical	1995	TK 45798
Artibeus jamaicensis	F	SA	50	62.5	hollow tree/foliage	fruit	Streblidae	Aspidoptera	phyllostomatis	female	Wing crawler	monoxenous	reduced	uninfected								Panama	Chicha	Neotropics	2014	WP1_0237
Artibeus jamaicensis	F	A	46		hollow tree/foliage	fruit	Streblidae	Megistopoda	aranea	M	Fur runner	monoxenous	reduced	uninfected								Panama	BCI	Neotropics	2015	738
Artibeus jamaicensis	F	juvenile	37	63.7	hollow tree/foliage	fruit	Streblidae	Megistopoda	aranea	M	fur runner	monoxenous	stenopterus	uninfected								Panama	Cerro Chucanti	Neotropics	2017	18.vi.2017#10
Artibeus jamaicensis	M	subadult	42	60.7	hollow tree/foliage	fruit	Streblidae	Megistopoda	aranea	F	fur runner	monoxenous	stenopterus	infected	no	Nycteromyces	streblidinus	left metafemur				Panama	Cerro Chucanti	Neotropics	2017	19.vi.2017#11	DH1313a
Artibeus jamaicensis	M	subadult	42	60.7	hollow tree/foliage	fruit	Streblidae	Megistopoda	aranea	M	fur runner	monoxenous	stenopterus	uninfected								Panama	Cerro Chucanti	Neotropics	2017	19.vi.2017#11
Artibeus jamaicensis	F	adult	49	63.6	hollow tree/foliage	fruit	Streblidae	Megistopoda	aranea	M	fur runner	monoxenous	stenopterus	infected	no	Gloeandromyces	nycteribiidarum	sternites				Panama	Cerro Chucanti	Neotropics	2017	20.vi.2017#26	DH1319a	DH1319b
Artibeus jamaicensis	M	adult	49	58	hollow tree/foliage	fruit	Streblidae	Megistopoda	aranea	F	fur runner	monoxenous	stenopterus	uninfected								Panama	Cerro Chucanti	Neotropics	2017	20.vi.2017#30, to Jordan Kueneman (microbial community)
Artibeus jamaicensis	F	adult	45	58.1	hollow tree/foliage	fruit	Streblidae	Megistopoda	aranea	NA	fur runner	monoxenous	stenopterus	uninfected								Panama	Cerro Chucanti	Neotropics	2017	20.vi.2017#4, to Jordan Kueneman (microbial community)
Artibeus jamaicensis	M						Streblidae	Megistopoda	aranea	male				uninfected								Panama		Neotropics	2016	2016-06-10 1Aj
Artibeus jamaicensis	M						Streblidae	Megistopoda	aranea	female				uninfected								Panama		Neotropics	2016	2016-06-10 1Aj
Artibeus jamaicensis	M						Streblidae	Megistopoda	aranea	female				uninfected								Panama		Neotropics	2016	2016-06-23 1Aj
Artibeus jamaicensis							Streblidae	Megistopoda	aranea	male				uninfected								Panama		Neotropics	2016	2016-06-26 Aj
Artibeus jamaicensis	F		51.5	60.1			Streblidae	Megistopoda	aranea	male				uninfected								Panama	end of road past 183	Neotropics	2016	2016-07-13 2Aj
Artibeus jamaicensis	F		51.5	60.1			Streblidae	Megistopoda	aranea	female				uninfected								Panama	end of road past 183	Neotropics	2016	2016-07-13 2Aj
Artibeus jamaicensis	F		49	61.5			Streblidae	Megistopoda	aranea	male				uninfected								Panama	end of road past 183	Neotropics	2016	2016-07-17 2Aj
Artibeus jamaicensis	F		49	61.5			Streblidae	Megistopoda	aranea	male				uninfected								Panama	end of road past 183	Neotropics	2016	2016-07-17 2Aj
Artibeus jamaicensis	male	adult	52	63		will eat insects	Streblidae	Megistopoda	aranea	M												Honduras	El Paraiso Valley	neotropics	2006	210706/co1/arjam/351
Artibeus jamaicensis	female	adult, pregnant	57	61		will eat insects	Streblidae	Megistopoda	aranea	M												Honduras	El Paraiso Valley	neotropics	2006	210706/co1/arjam/353
Artibeus jamaicensis	female	adult, pregnant	57	61		will eat insects	Streblidae	Megistopoda	aranea	M												Honduras	El Paraiso Valley	neotropics	2006	210706/co1/arjam/353
Artibeus jamaicensis	F	adult	45	66.9	hollow tree/foliage	fruit	Streblidae	Megistopoda	aranea	M	fur runner	monoxenous	stenopterus	uninfected								Panama	Cerro Chucanti	Neotropics	2017	22.vi.2017#29
Artibeus jamaicensis	F	juvenile	46	62.3	hollow tree/foliage	fruit	Streblidae	Megistopoda	aranea	F	fur runner	monoxenous	stenopterus	infected	no	Gloeandromyces	nycteribiidarum	abdomen				Panama	Cerro Chucanti	Neotropics	2017	23.vi.2017#44	DH1334a,d-e	DH1334b-c	SSU, LSU rDNA
Artibeus jamaicensis	F	juvenile	46	62.3	hollow tree/foliage	fruit	Streblidae	Megistopoda	aranea	M	fur runner	monoxenous	stenopterus	uninfected								Panama	Cerro Chucanti	Neotropics	2017	23.vi.2017#44
Artibeus jamaicensis	F	juvenile	46	62.3	hollow tree/foliage	fruit	Streblidae	Megistopoda	aranea	M	fur runner	monoxenous	stenopterus	uninfected								Panama	Cerro Chucanti	Neotropics	2017	23.vi.2017#44
Artibeus jamaicensis	F	juvenile	46	62.3	hollow tree/foliage	fruit	Streblidae	Megistopoda	aranea	M	fur runner	monoxenous	stenopterus	uninfected								Panama	Cerro Chucanti	Neotropics	2017	23.vi.2017#44, to Jordan Kueneman (microbial community)
Artibeus jamaicensis	female	juvenile	41	58.6		will eat insects	Streblidae	Megistopoda	aranea	M												Honduras	El Paraiso Valley	neotropics	2006	230706/ba3/576/arjam
Artibeus jamaicensis	F	adult	53	62.5	hollow tree/foliage	fruit	Streblidae	Megistopoda	aranea	NA	fur runner	monoxenous	stenopterus	uninfected								Panama	Cerro Chucanti	Neotropics	2017	24.vi.2017#4
Artibeus jamaicensis	male	juvenile	36	59.5		will eat insects	Streblidae	Megistopoda	aranea	M												Honduras	El Paraiso Valley	neotropics	2006	240706/st/370/arjam
Artibeus jamaicensis	female	adult, lactating	52.5	60.6		will eat insects	Streblidae	Megistopoda	aranea	M												Honduras	El Paraiso Valley	neotropics	2006	250706/ST3/447/ARJAM
Artibeus jamaicensis	female	adult, lactating	52.5	60.6		will eat insects	Streblidae	Megistopoda	aranea	F												Honduras	El Paraiso Valley	neotropics	2006	250706/ST3/447/ARJAM
Artibeus jamaicensis	female	adult, pregnant	57	61.7		will eat insects	Streblidae	Megistopoda	aranea	M												Honduras	El Paraiso Valley	neotropics	2006	250706/ST3/449/ARJAM
Artibeus jamaicensis	male	juvenile	37	58.5		will eat insects	Streblidae	Megistopoda	aranea	M												Honduras	El Paraiso Valley	neotropics	2006	280706/EP1/479/arjam
Artibeus jamaicensis	male	juvenile	37	58.5		will eat insects	Streblidae	Megistopoda	aranea	F												Honduras	El Paraiso Valley	neotropics	2006	280706/EP1/479/arjam
Artibeus jamaicensis	F	A	45		hollow tree/foliage	fruit	Streblidae	Megistopoda	aranea	M	Fur runner	monoxenous	reduced	uninfected								Panama	Pato_Horqueta	Neotropics	2014	F_0282
Artibeus jamaicensis	F	A	45		hollow tree/foliage	fruit	Streblidae	Megistopoda	aranea	M	Fur runner	monoxenous	reduced	uninfected								Panama	Pato_Horqueta	Neotropics	2014	F_0282
Artibeus jamaicensis	F	J	43		hollow tree/foliage	fruit	Streblidae	Megistopoda	aranea	M	Fur runner	monoxenous	reduced	uninfected								Panama	Gigante	Neotropics	2014	F_0284
Artibeus jamaicensis	F	J	43		hollow tree/foliage	fruit	Streblidae	Megistopoda	aranea	M	Fur runner	monoxenous	reduced	uninfected								Panama	Gigante	Neotropics	2014	F_0284
Artibeus jamaicensis	F	A	55		hollow tree/foliage	fruit	Streblidae	Megistopoda	aranea	F	Fur runner	monoxenous	reduced	uninfected								Panama	Mona Grita	Neotropics	2014	F_0293
Artibeus jamaicensis	F	A	51		hollow tree/foliage	fruit	Streblidae	Megistopoda	aranea	F	Fur runner	monoxenous	reduced	uninfected								Panama	Gigante	Neotropics	2014	F_0297
Artibeus jamaicensis	M	A	47		hollow tree/foliage	fruit	Streblidae	Megistopoda	aranea	M	Fur runner	monoxenous	reduced	uninfected								Panama	ElGiral_NiceRiverFragment	Neotropics	2014	F_0302
Artibeus jamaicensis	F	J	40		hollow tree/foliage	fruit	Streblidae	Megistopoda	aranea	M	Fur runner	monoxenous	reduced	uninfected								Panama	Pato_Horqueta	Neotropics	2014	F_0313
Artibeus jamaicensis	F	J	40		hollow tree/foliage	fruit	Streblidae	Megistopoda	aranea	M	Fur runner	monoxenous	reduced	uninfected								Panama	Pato_Horqueta	Neotropics	2014	F_0313
Artibeus jamaicensis	F	J	40		hollow tree/foliage	fruit	Streblidae	Megistopoda	aranea	M	Fur runner	monoxenous	reduced	uninfected								Panama	Pato_Horqueta	Neotropics	2014	F_0313
Artibeus jamaicensis	F	A	44		hollow tree/foliage	fruit	Streblidae	Megistopoda	aranea	F	Fur runner	monoxenous	reduced	uninfected								Panama	PatoHorqueta	Neotropics	19.10.2014	F_0315
Artibeus jamaicensis	M	A	56	63.7	hollow tree/foliage	fruit	Streblidae	Megistopoda	aranea	male	Fur runner	monoxenous	reduced	uninfected								Panama	Mona Grita_2	Neotropics	2014	F_0321
Artibeus jamaicensis	M	A	50		hollow tree/foliage	fruit	Streblidae	Megistopoda	aranea	M	Fur runner	monoxenous	reduced	uninfected								Panama	Bohio	Neotropics	2014	F_0329
Artibeus jamaicensis	F	A	50		hollow tree/foliage	fruit	Streblidae	Megistopoda	aranea	F	Fur runner	monoxenous	reduced	uninfected								Panama	Pato_Horqueta	Neotropics	2014	F_0335
Artibeus jamaicensis	F	J	44		hollow tree/foliage	fruit	Streblidae	Megistopoda	aranea	M	Fur runner	monoxenous	reduced	uninfected								Panama	Pato_Horqueta	Neotropics	2014	F_0339
Artibeus jamaicensis	F	J	44		hollow tree/foliage	fruit	Streblidae	Megistopoda	aranea	F	Fur runner	monoxenous	reduced	uninfected								Panama	Pato_Horqueta	Neotropics	2014	F_0339
Artibeus jamaicensis	F	J	44		hollow tree/foliage	fruit	Streblidae	Megistopoda	aranea	F	Fur runner	monoxenous	reduced	uninfected								Panama	Pato_Horqueta	Neotropics	2014	F_0339
Artibeus jamaicensis	F	SA	51		hollow tree/foliage	fruit	Streblidae	Megistopoda	aranea	M	Fur runner	monoxenous	reduced	uninfected								Panama	Gigante	Neotropics	2014	F_0340
Artibeus jamaicensis	F	SA	51		hollow tree/foliage	fruit	Streblidae	Megistopoda	aranea	F	Fur runner	monoxenous	reduced	uninfected								Panama	Gigante	Neotropics	2014	F_0340
Artibeus jamaicensis	M	J	40		hollow tree/foliage	fruit	Streblidae	Megistopoda	aranea	M	Fur runner	monoxenous	reduced	uninfected								Panama	Mona Grita	Neotropics	2014	F_0346
Artibeus jamaicensis	M	J	40		hollow tree/foliage	fruit	Streblidae	Megistopoda	aranea	M	Fur runner	monoxenous	reduced	uninfected								Panama	Mona Grita	Neotropics	2014	F_0346
Artibeus jamaicensis	M	A	47		hollow tree/foliage	fruit	Streblidae	Megistopoda	aranea	F	Fur runner	monoxenous	reduced	uninfected								Panama	Gigante	Neotropics	2014	F_0347
Artibeus jamaicensis	F	SA	46	61.8	hollow tree/foliage	fruit	Streblidae	Megistopoda	aranea	male	Fur runner	monoxenous	reduced	uninfected								Panama	Tres Almendras	Neotropics	2014	F_0348
Artibeus jamaicensis	M	J	43		hollow tree/foliage	fruit	Streblidae	Megistopoda	aranea	M	Fur runner	monoxenous	reduced	uninfected								Panama	Pato_Horqueta	Neotropics	2014	F_0354
Artibeus jamaicensis	F	A	45		hollow tree/foliage	fruit	Streblidae	Megistopoda	aranea	M	Fur runner	monoxenous	reduced	uninfected								Panama	Gigante	Neotropics	2014	F_0356
Artibeus jamaicensis	F	A	46		hollow tree/foliage	fruit	Streblidae	Megistopoda	aranea	F	Fur runner	monoxenous	reduced	uninfected								Panama	Gigante	Neotropics	2014	F_0358
Artibeus jamaicensis	F	J	44		hollow tree/foliage	fruit	Streblidae	Megistopoda	aranea	F	Fur runner	monoxenous	reduced	uninfected								Panama	Mona Grita	Neotropics	2014	F_0359
Artibeus jamaicensis	F	J	45		hollow tree/foliage	fruit	Streblidae	Megistopoda	aranea	M	Fur runner	monoxenous	reduced	uninfected								Panama	Pena Blanca	Neotropics	2014	F_0361
Artibeus jamaicensis	F	J	45		hollow tree/foliage	fruit	Streblidae	Megistopoda	aranea	M	Fur runner	monoxenous	reduced	uninfected								Panama	Pena Blanca	Neotropics	2014	F_0361
Artibeus jamaicensis	F	J	45		hollow tree/foliage	fruit	Streblidae	Megistopoda	aranea	F	Fur runner	monoxenous	reduced	uninfected								Panama	Pena Blanca	Neotropics	2014	F_0361
Artibeus jamaicensis	F	J	45		hollow tree/foliage	fruit	Streblidae	Megistopoda	aranea	F	Fur runner	monoxenous	reduced	uninfected								Panama	Pena Blanca	Neotropics	2014	F_0361
Artibeus jamaicensis	F	A	47		hollow tree/foliage	fruit	Streblidae	Megistopoda	aranea	M	Fur runner	monoxenous	reduced	uninfected								Panama	Pato_Horqueta	Neotropics	2014	F_0365
Artibeus jamaicensis	F	A	47		hollow tree/foliage	fruit	Streblidae	Megistopoda	aranea	F	Fur runner	monoxenous	reduced	uninfected								Panama	Pato_Horqueta	Neotropics	2014	F_0365
Artibeus jamaicensis	F	A	46		hollow tree/foliage	fruit	Streblidae	Megistopoda	aranea	M	Fur runner	monoxenous	reduced	uninfected								Panama	Gigante	Neotropics	2014	F_0366
Artibeus jamaicensis	F	A	46		hollow tree/foliage	fruit	Streblidae	Megistopoda	aranea	F	Fur runner	monoxenous	reduced	uninfected								Panama	Gigante	Neotropics	2014	F_0366
Artibeus jamaicensis	F	A	49		hollow tree/foliage	fruit	Streblidae	Megistopoda	aranea	M	Fur runner	monoxenous	reduced	uninfected								Panama	Gigante	Neotropics	2014	F_0371
Artibeus jamaicensis	M	A	43		hollow tree/foliage	fruit	Streblidae	Megistopoda	aranea	M	Fur runner	monoxenous	reduced	uninfected								Panama	Gigante	Neotropics	2014	F_0374
Artibeus jamaicensis	F	A	50		hollow tree/foliage	fruit	Streblidae	Megistopoda	aranea	M	Fur runner	monoxenous	reduced	uninfected								Panama	Gigante	Neotropics	2014	F_0379
Artibeus jamaicensis	F	J	45		hollow tree/foliage	fruit	Streblidae	Megistopoda	aranea	M	Fur runner	monoxenous	reduced	uninfected								Panama	Mona Grita	Neotropics	2014	F_0382
Artibeus jamaicensis	F	SA/A	43		hollow tree/foliage	fruit	Streblidae	Megistopoda	aranea	M	Fur runner	monoxenous	reduced	uninfected								Panama	Mona Grita	Neotropics	2014	F_0383
Artibeus jamaicensis	F	J	37		hollow tree/foliage	fruit	Streblidae	Megistopoda	aranea	M	Fur runner	monoxenous	reduced	uninfected								Panama	Pato_Horqueta	Neotropics	2014	F_0384
Artibeus jamaicensis	F	A	46		hollow tree/foliage	fruit	Streblidae	Megistopoda	aranea	F	Fur runner	monoxenous	reduced	uninfected								Panama	Pato_Horqueta	Neotropics	2014	F_0385
Artibeus jamaicensis	F	SA	43		hollow tree/foliage	fruit	Streblidae	Megistopoda	aranea	M	Fur runner	monoxenous	reduced	uninfected								Panama	Pato_Horqueta	Neotropics	2014	F_0386
Artibeus jamaicensis	F	A	46		hollow tree/foliage	fruit	Streblidae	Megistopoda	aranea	M	Fur runner	monoxenous	reduced	uninfected								Panama	Pato_Horqueta	Neotropics	2014	F_0391
Artibeus jamaicensis	F	A	46		hollow tree/foliage	fruit	Streblidae	Megistopoda	aranea	M	Fur runner	monoxenous	reduced	uninfected								Panama	PatoHorqueta	Neotropics	25.08.2014	F_0391
Artibeus jamaicensis	F	A	48		hollow tree/foliage	fruit	Streblidae	Megistopoda	aranea	M	Fur runner	monoxenous	reduced	uninfected								Panama	Frijoles	Neotropics	2014	F_0394
Artibeus jamaicensis	F	A	48		hollow tree/foliage	fruit	Streblidae	Megistopoda	aranea	F	Fur runner	monoxenous	reduced	uninfected								Panama	Frijoles	Neotropics	2014	F_0394
Artibeus jamaicensis	F	A	48		hollow tree/foliage	fruit	Streblidae	Megistopoda	aranea	F	Fur runner	monoxenous	reduced	uninfected								Panama	Pato_Horqueta	Neotropics	2014	F_0395
Artibeus jamaicensis	F	A	48		hollow tree/foliage	fruit	Streblidae	Megistopoda	aranea	F	Fur runner	monoxenous	reduced	uninfected								Panama	Pato_Horqueta	Neotropics	2014	F_0395
Artibeus jamaicensis	M	A	42		hollow tree/foliage	fruit	Streblidae	Megistopoda	aranea	M	Fur runner	monoxenous	reduced	uninfected								Panama	Gigante	Neotropics	2014	F_0408
Artibeus jamaicensis	F	A	51		hollow tree/foliage	fruit	Streblidae	Megistopoda	aranea	M	Fur runner	monoxenous	reduced	uninfected								Panama	Pato_Horqueta	Neotropics	2014	F_0409
Artibeus jamaicensis	M	J	32		hollow tree/foliage	fruit	Streblidae	Megistopoda	aranea	M	Fur runner	monoxenous	reduced	uninfected								Panama	Pato_Horqueta	Neotropics	2014	F_0414
Artibeus jamaicensis	M	J	47		hollow tree/foliage	fruit	Streblidae	Megistopoda	aranea	M	Fur runner	monoxenous	reduced	uninfected								Panama	Pato_Horqueta	Neotropics	2014	F_0418
Artibeus jamaicensis	M	J	47		hollow tree/foliage	fruit	Streblidae	Megistopoda	aranea	M	Fur runner	monoxenous	reduced	uninfected								Panama	Pato_Horqueta	Neotropics	2014	F_0418
Artibeus jamaicensis	M	A	47		hollow tree/foliage	fruit	Streblidae	Megistopoda	aranea	F	Fur runner	monoxenous	reduced	uninfected								Panama	Mona Grita	Neotropics	2014	F_0424
Artibeus jamaicensis	F	A	48	62.1	hollow tree/foliage	fruit	Streblidae	Megistopoda	aranea	male	Fur runner	monoxenous	reduced	uninfected								Panama	Mona Grita	Neotropics	2014	F_0425
Artibeus jamaicensis	F	A	48	62.1	hollow tree/foliage	fruit	Streblidae	Megistopoda	aranea	male	Fur runner	monoxenous	reduced	uninfected								Panama	Mona Grita	Neotropics	2014	F_0425
Artibeus jamaicensis	F	A	48	62.1	hollow tree/foliage	fruit	Streblidae	Megistopoda	aranea	female	Fur runner	monoxenous	reduced	uninfected								Panama	Mona Grita	Neotropics	2014	F_0425
Artibeus jamaicensis	F	SA/A	51	61.9	hollow tree/foliage	fruit	Streblidae	Megistopoda	aranea	male	Fur runner	monoxenous	reduced	uninfected								Panama	Frijoles	Neotropics	2014	F_0426
Artibeus jamaicensis	F	SA/A	51	61.9	hollow tree/foliage	fruit	Streblidae	Megistopoda	aranea	male	Fur runner	monoxenous	reduced	uninfected								Panama	Frijoles	Neotropics	2014	F_0426
Artibeus jamaicensis	M	A	46		hollow tree/foliage	fruit	Streblidae	Megistopoda	aranea	M	Fur runner	monoxenous	reduced	uninfected								Panama	Mona Grita	Neotropics	2014	F_0432
Artibeus jamaicensis	M	A	46		hollow tree/foliage	fruit	Streblidae	Megistopoda	aranea	F	Fur runner	monoxenous	reduced	uninfected								Panama	Mona Grita	Neotropics	2014	F_0432
Artibeus jamaicensis	F	J	36		hollow tree/foliage	fruit	Streblidae	Megistopoda	aranea	M	Fur runner	monoxenous	reduced	uninfected								Panama	Gigante	Neotropics	2014	F_0435
Artibeus jamaicensis	F	J	44		hollow tree/foliage	fruit	Streblidae	Megistopoda	aranea	M	Fur runner	monoxenous	reduced	uninfected								Panama	Mona Grita	Neotropics	2014	F_0439
Artibeus jamaicensis	F	A	46		hollow tree/foliage	fruit	Streblidae	Megistopoda	aranea	M	Fur runner	monoxenous	reduced	uninfected								Panama	Gigante	Neotropics	2014	F_0441
Artibeus jamaicensis	M	J	45		hollow tree/foliage	fruit	Streblidae	Megistopoda	aranea	M	Fur runner	monoxenous	reduced	uninfected								Panama	Pato_Horqueta	Neotropics	2014	F_0443
Artibeus jamaicensis	M	J	45		hollow tree/foliage	fruit	Streblidae	Megistopoda	aranea	M	Fur runner	monoxenous	reduced	uninfected								Panama	Pato_Horqueta	Neotropics	2014	F_0443
Artibeus jamaicensis	M	J	45		hollow tree/foliage	fruit	Streblidae	Megistopoda	aranea	F	Fur runner	monoxenous	reduced	uninfected								Panama	Pato_Horqueta	Neotropics	2014	F_0443
Artibeus jamaicensis	F	A	54		hollow tree/foliage	fruit	Streblidae	Megistopoda	aranea	M	Fur runner	monoxenous	reduced	uninfected								Panama	Bohio	Neotropics	2014	F_0444
Artibeus jamaicensis	F	A	54		hollow tree/foliage	fruit	Streblidae	Megistopoda	aranea	F	Fur runner	monoxenous	reduced	uninfected								Panama	Bohio	Neotropics	2014	F_0444
Artibeus jamaicensis	M	A	45		hollow tree/foliage	fruit	Streblidae	Megistopoda	aranea	M	Fur runner	monoxenous	reduced	uninfected								Panama	Gigante	Neotropics	2014	F_0445
Artibeus jamaicensis	F	A	53		hollow tree/foliage	fruit	Streblidae	Megistopoda	aranea	M	Fur runner	monoxenous	reduced	uninfected								Panama	Mona Grita	Neotropics	2014	F_0446
Artibeus jamaicensis	F	A	53		hollow tree/foliage	fruit	Streblidae	Megistopoda	aranea	M	Fur runner	monoxenous	reduced	uninfected								Panama	Mona Grita	Neotropics	2014	F_0446
Artibeus jamaicensis	F	A	53		hollow tree/foliage	fruit	Streblidae	Megistopoda	aranea	F	Fur runner	monoxenous	reduced	uninfected								Panama	Mona Grita	Neotropics	2014	F_0446
Artibeus jamaicensis	F	A	51		hollow tree/foliage	fruit	Streblidae	Megistopoda	aranea	M	Fur runner	monoxenous	reduced	uninfected								Panama	Mona Grita	Neotropics	2014	F_0448
Artibeus jamaicensis	M	J	45		hollow tree/foliage	fruit	Streblidae	Megistopoda	aranea	M	Fur runner	monoxenous	reduced	uninfected								Panama	Mona Grita	Neotropics	2014	F_0449
Artibeus jamaicensis	F	A	48		hollow tree/foliage	fruit	Streblidae	Megistopoda	aranea	M	Fur runner	monoxenous	reduced	uninfected								Panama	Mona Grita	Neotropics	2014	F_0450
Artibeus jamaicensis	M	J	42		hollow tree/foliage	fruit	Streblidae	Megistopoda	aranea	M	Fur runner	monoxenous	reduced	uninfected								Panama	Pato_Horqueta	Neotropics	2014	F_0452
Artibeus jamaicensis	M	J	42		hollow tree/foliage	fruit	Streblidae	Megistopoda	aranea	M	Fur runner	monoxenous	reduced	uninfected								Panama	Pato_Horqueta	Neotropics	2014	F_0452
Artibeus jamaicensis	M	J	42		hollow tree/foliage	fruit	Streblidae	Megistopoda	aranea	F	Fur runner	monoxenous	reduced	uninfected								Panama	Pato_Horqueta	Neotropics	2014	F_0452
Artibeus jamaicensis	F	A	48		hollow tree/foliage	fruit	Streblidae	Megistopoda	aranea	F	Fur runner	monoxenous	reduced	uninfected								Panama	Pato_Horqueta	Neotropics	2014	F_0454
Artibeus jamaicensis	F	A	48		hollow tree/foliage	fruit	Streblidae	Megistopoda	aranea	F	Fur runner	monoxenous	reduced	uninfected								Panama	Pato_Horqueta	Neotropics	2014	F_0454
Artibeus jamaicensis	F	A	44		hollow tree/foliage	fruit	Streblidae	Megistopoda	aranea	M	Fur runner	monoxenous	reduced	uninfected								Panama	Gigante	Neotropics	2014	F_0460
Artibeus jamaicensis	F	A	44		hollow tree/foliage	fruit	Streblidae	Megistopoda	aranea	M	Fur runner	monoxenous	reduced	uninfected								Panama	Gigante	Neotropics	2014	F_0460
Artibeus jamaicensis	F	A	44		hollow tree/foliage	fruit	Streblidae	Megistopoda	aranea	M	Fur runner	monoxenous	reduced	uninfected								Panama	Gigante	Neotropics	2014	F_0460
Artibeus jamaicensis	F	A	44		hollow tree/foliage	fruit	Streblidae	Megistopoda	aranea	M	Fur runner	monoxenous	reduced	uninfected								Panama	Gigante	Neotropics	2014	F_0460
Artibeus jamaicensis	F	J	42		hollow tree/foliage	fruit	Streblidae	Megistopoda	aranea	M	Fur runner	monoxenous	reduced	uninfected								Panama	Gigante	Neotropics	2014	F_0462
Artibeus jamaicensis	F	J	42		hollow tree/foliage	fruit	Streblidae	Megistopoda	aranea	F	Fur runner	monoxenous	reduced	uninfected								Panama	Gigante	Neotropics	2014	F_0462
Artibeus jamaicensis	F	A	51		hollow tree/foliage	fruit	Streblidae	Megistopoda	aranea	F	Fur runner	monoxenous	reduced	uninfected								Panama	Gigante	Neotropics	2014	F_0463
Artibeus jamaicensis	F	A	50		hollow tree/foliage	fruit	Streblidae	Megistopoda	aranea	M	Fur runner	monoxenous	reduced	uninfected								Panama	Gigante	Neotropics	2014	F_0466
Artibeus jamaicensis	F	A	50		hollow tree/foliage	fruit	Streblidae	Megistopoda	aranea	M	Fur runner	monoxenous	reduced	uninfected								Panama	Mona Grita	Neotropics	2014	F_0473
Artibeus jamaicensis	F	A	52		hollow tree/foliage	fruit	Streblidae	Megistopoda	aranea	M	Fur runner	monoxenous	reduced	uninfected								Panama	Gigante	Neotropics	2014	F_0475
Artibeus jamaicensis	F	A	52		hollow tree/foliage	fruit	Streblidae	Megistopoda	aranea	M	Fur runner	monoxenous	reduced	uninfected								Panama	Gigante	Neotropics	2014	F_0475
Artibeus jamaicensis	M	A	45		hollow tree/foliage	fruit	Streblidae	Megistopoda	aranea	M	Fur runner	monoxenous	reduced	uninfected								Panama	Mona Grita	Neotropics	2014	F_0480
Artibeus jamaicensis	M	A	49		hollow tree/foliage	fruit	Streblidae	Megistopoda	aranea	F	Fur runner	monoxenous	reduced	uninfected								Panama	TresAlmendras	Neotropics	2014	F_0482
Artibeus jamaicensis	F	A	47		hollow tree/foliage	fruit	Streblidae	Megistopoda	aranea	M	Fur runner	monoxenous	reduced	uninfected								Panama	Frijoles	Neotropics	2014	F_0483
Artibeus jamaicensis	F	A	47		hollow tree/foliage	fruit	Streblidae	Megistopoda	aranea	F	Fur runner	monoxenous	reduced	uninfected								Panama	Frijoles	Neotropics	2014	F_0483
Artibeus jamaicensis	F	A	51		hollow tree/foliage	fruit	Streblidae	Megistopoda	aranea	M	Fur runner	monoxenous	reduced	uninfected								Panama	Gigante	Neotropics	2014	F_0488
Artibeus jamaicensis	M	J	46		hollow tree/foliage	fruit	Streblidae	Megistopoda	aranea	M	Fur runner	monoxenous	reduced	uninfected								Panama	Pena Blanca	Neotropics	2014	F_0489
Artibeus jamaicensis	M	J	46		hollow tree/foliage	fruit	Streblidae	Megistopoda	aranea	M	Fur runner	monoxenous	reduced	uninfected								Panama	Pena Blanca	Neotropics	2014	F_0489
Artibeus jamaicensis	M	J	46		hollow tree/foliage	fruit	Streblidae	Megistopoda	aranea	F	Fur runner	monoxenous	reduced	uninfected								Panama	Pena Blanca	Neotropics	2014	F_0489
Artibeus jamaicensis	M	J	46		hollow tree/foliage	fruit	Streblidae	Megistopoda	aranea	F	Fur runner	monoxenous	reduced	uninfected								Panama	Pena Blanca	Neotropics	2014	F_0489
Artibeus jamaicensis	M	J	46		hollow tree/foliage	fruit	Streblidae	Megistopoda	aranea	F	Fur runner	monoxenous	reduced	uninfected								Panama	Pena Blanca	Neotropics	2014	F_0489
Artibeus jamaicensis	M	A	43		hollow tree/foliage	fruit	Streblidae	Megistopoda	aranea	F	Fur runner	monoxenous	reduced	uninfected								Panama	Pena Blanca	Neotropics	2014	F_0493
Artibeus jamaicensis	F	A	54		hollow tree/foliage	fruit	Streblidae	Megistopoda	aranea	M	Fur runner	monoxenous	reduced	uninfected								Panama	Frijoles	Neotropics	2014	F_0494
Artibeus jamaicensis	F	A	54		hollow tree/foliage	fruit	Streblidae	Megistopoda	aranea	F	Fur runner	monoxenous	reduced	uninfected								Panama	Frijoles	Neotropics	2014	F_0494
Artibeus jamaicensis	M	J	45		hollow tree/foliage	fruit	Streblidae	Megistopoda	aranea	M	Fur runner	monoxenous	reduced	uninfected								Panama	TresAlmendras	Neotropics	2014	F_0499
Artibeus jamaicensis	F	SA	44		hollow tree/foliage	fruit	Streblidae	Megistopoda	aranea	M	Fur runner	monoxenous	reduced	uninfected								Panama	Mona Grita	Neotropics	2014	F_0505
Artibeus jamaicensis	F	SA	49		hollow tree/foliage	fruit	Streblidae	Megistopoda	aranea	F	Fur runner	monoxenous	reduced	uninfected								Panama	BCI	Neotropics	2014	F_0513
Artibeus jamaicensis	F	SA	49		hollow tree/foliage	fruit	Streblidae	Megistopoda	aranea	F	Fur runner	monoxenous	reduced	uninfected								Panama	BCI	Neotropics	2014	F_0513
Artibeus jamaicensis	M	A	49		hollow tree/foliage	fruit	Streblidae	Megistopoda	aranea	M	Fur runner	monoxenous	reduced	uninfected								Panama	Frijoles	Neotropics	2014	F_0523
Artibeus jamaicensis	F	A	43		hollow tree/foliage	fruit	Streblidae	Megistopoda	aranea	M	Fur runner	monoxenous	reduced	uninfected								Panama	ElGiral_BuenaVista	Neotropics	2014	F_0524
Artibeus jamaicensis	M	A	47		hollow tree/foliage	fruit	Streblidae	Megistopoda	aranea	M	Fur runner	monoxenous	reduced	uninfected								Panama	BCI	Neotropics	2014	F_0532
Artibeus jamaicensis	F	J	49		hollow tree/foliage	fruit	Streblidae	Megistopoda	aranea	M	Fur runner	monoxenous	reduced	uninfected								Panama	Pena Blanca	Neotropics	2014	F_0538
Artibeus jamaicensis	M	NA	46		hollow tree/foliage	fruit	Streblidae	Megistopoda	aranea	M	Fur runner	monoxenous	reduced	uninfected								Panama	Frijoles	Neotropics	2014	F_0543
Artibeus jamaicensis	F	A	52		hollow tree/foliage	fruit	Streblidae	Megistopoda	aranea	M	Fur runner	monoxenous	reduced	uninfected								Panama	ElGiral_BuenaVista	Neotropics	2014	F_0546
Artibeus jamaicensis	F	A	52		hollow tree/foliage	fruit	Streblidae	Megistopoda	aranea	F	Fur runner	monoxenous	reduced	uninfected								Panama	ElGiral_BuenaVista	Neotropics	2014	F_0546
Artibeus jamaicensis	F	A	60		hollow tree/foliage	fruit	Streblidae	Megistopoda	aranea	M	Fur runner	monoxenous	reduced	uninfected								Panama	BCI	Neotropics	2014	F_0550
Artibeus jamaicensis	F	A	60		hollow tree/foliage	fruit	Streblidae	Megistopoda	aranea	F	Fur runner	monoxenous	reduced	uninfected								Panama	BCI	Neotropics	2014	F_0550
Artibeus jamaicensis	F	J	42		hollow tree/foliage	fruit	Streblidae	Megistopoda	aranea	F	Fur runner	monoxenous	reduced	uninfected								Panama	BCI	Neotropics	2014	F_0554
Artibeus jamaicensis	M	A	NA		hollow tree/foliage	fruit	Streblidae	Megistopoda	aranea	M	Fur runner	monoxenous	reduced	uninfected								Panama	Bohio	Neotropics	2014	F_0558
Artibeus jamaicensis	M	A	NA		hollow tree/foliage	fruit	Streblidae	Megistopoda	aranea	F	Fur runner	monoxenous	reduced	uninfected								Panama	Bohio	Neotropics	2014	F_0558
Artibeus jamaicensis	F	J	48		hollow tree/foliage	fruit	Streblidae	Megistopoda	aranea	F	Fur runner	monoxenous	reduced	uninfected								Panama	Pena Blanca	Neotropics	2014	F_0571
Artibeus jamaicensis	F	J	48		hollow tree/foliage	fruit	Streblidae	Megistopoda	aranea	F	Fur runner	monoxenous	reduced	uninfected								Panama	Pena Blanca	Neotropics	2014	F_0571
Artibeus jamaicensis	M	A	48		hollow tree/foliage	fruit	Streblidae	Megistopoda	aranea	M	Fur runner	monoxenous	reduced	uninfected								Panama	ElGiral_BuenaVista	Neotropics	2014	F_0576
Artibeus jamaicensis	M	J	44		hollow tree/foliage	fruit	Streblidae	Megistopoda	aranea	M	Fur runner	monoxenous	reduced	uninfected								Panama	Pena Blanca	Neotropics	2014	F_0596
Artibeus jamaicensis	F	A	49		hollow tree/foliage	fruit	Streblidae	Megistopoda	aranea	M	Fur runner	monoxenous	reduced	uninfected								Panama	Bohio	Neotropics	2014	F_0604
Artibeus jamaicensis	F	A	49		hollow tree/foliage	fruit	Streblidae	Megistopoda	aranea	F	Fur runner	monoxenous	reduced	uninfected								Panama	Bohio	Neotropics	2014	F_0604
Artibeus jamaicensis	F	J	51		hollow tree/foliage	fruit	Streblidae	Megistopoda	aranea	M	Fur runner	monoxenous	reduced	uninfected								Panama	Pena Blanca	Neotropics	2014	F_0605
Artibeus jamaicensis	F	J	44		hollow tree/foliage	fruit	Streblidae	Megistopoda	aranea	F	Fur runner	monoxenous	reduced	uninfected								Panama	Bohio	Neotropics	2014	F_0606
Artibeus jamaicensis	F	A	47		hollow tree/foliage	fruit	Streblidae	Megistopoda	aranea	M	Fur runner	monoxenous	reduced	uninfected								Panama	Bohio	Neotropics	2014	F_0610
Artibeus jamaicensis	F	A	50		hollow tree/foliage	fruit	Streblidae	Megistopoda	aranea	M	Fur runner	monoxenous	reduced	uninfected								Panama	ElGiral_TicoFragment	Neotropics	2014	F_0611
Artibeus jamaicensis	F	J	42		hollow tree/foliage	fruit	Streblidae	Megistopoda	aranea	F	Fur runner	monoxenous	reduced	uninfected								Panama	Bohio	Neotropics	2014	F_0622
Artibeus jamaicensis	F	J	48		hollow tree/foliage	fruit	Streblidae	Megistopoda	aranea	M	Fur runner	monoxenous	reduced	uninfected								Panama	TresAlmendras	Neotropics	2014	F_0633
Artibeus jamaicensis	M	J	39		hollow tree/foliage	fruit	Streblidae	Megistopoda	aranea	M	Fur runner	monoxenous	reduced	uninfected								Panama	TresAlmendras	Neotropics	2014	F_0639
Artibeus jamaicensis	F	A	48		hollow tree/foliage	fruit	Streblidae	Megistopoda	aranea	M	Fur runner	monoxenous	reduced	uninfected								Panama	TresAlmendras	Neotropics	2014	F_0644
Artibeus jamaicensis	F	A	48		hollow tree/foliage	fruit	Streblidae	Megistopoda	aranea	F	Fur runner	monoxenous	reduced	uninfected								Panama	TresAlmendras	Neotropics	2014	F_0644
Artibeus jamaicensis	F	J	49		hollow tree/foliage	fruit	Streblidae	Megistopoda	aranea	M	Fur runner	monoxenous	reduced	uninfected								Panama	Frijoles	Neotropics	2014	F_0645
Artibeus jamaicensis	F	A	46		hollow tree/foliage	fruit	Streblidae	Megistopoda	aranea	M	Fur runner	monoxenous	reduced	uninfected								Panama	ElGiral_BuenaVista	Neotropics	2014	F_0651
Artibeus jamaicensis	F	A	46		hollow tree/foliage	fruit	Streblidae	Megistopoda	aranea	M	Fur runner	monoxenous	reduced	uninfected								Panama	ElGiral_BuenaVista	Neotropics	2014	F_0651
Artibeus jamaicensis	F	A	46		hollow tree/foliage	fruit	Streblidae	Megistopoda	aranea	F	Fur runner	monoxenous	reduced	uninfected								Panama	ElGiral_BuenaVista	Neotropics	2014	F_0651
Artibeus jamaicensis	F	A	46		hollow tree/foliage	fruit	Streblidae	Megistopoda	aranea	F	Fur runner	monoxenous	reduced	uninfected								Panama	ElGiral_BuenaVista	Neotropics	2014	F_0651
Artibeus jamaicensis	F	A	49		hollow tree/foliage	fruit	Streblidae	Megistopoda	aranea	M	Fur runner	monoxenous	reduced	uninfected								Panama	Bohio	Neotropics	2014	F_0652
Artibeus jamaicensis	F	A	49		hollow tree/foliage	fruit	Streblidae	Megistopoda	aranea	F	Fur runner	monoxenous	reduced	uninfected								Panama	Bohio	Neotropics	2014	F_0652
Artibeus jamaicensis	M	J	49		hollow tree/foliage	fruit	Streblidae	Megistopoda	aranea	M	Fur runner	monoxenous	reduced	uninfected								Panama	Bohio	Neotropics	2014	F_0655
Artibeus jamaicensis	F	A	51		hollow tree/foliage	fruit	Streblidae	Megistopoda	aranea	F	Fur runner	monoxenous	reduced	uninfected								Panama	Bohio	Neotropics	2014	F_0658
Artibeus jamaicensis	M	A	45		hollow tree/foliage	fruit	Streblidae	Megistopoda	aranea	M	Fur runner	monoxenous	reduced	uninfected								Panama	Bohio	Neotropics	2014	F_0671
Artibeus jamaicensis	F	A	54.7		hollow tree/foliage	fruit	Streblidae	Megistopoda	aranea	F	Fur runner	monoxenous	reduced	uninfected								Panama	BCI	Neotropics	2014	F_0675
Artibeus jamaicensis	F	A	56		hollow tree/foliage	fruit	Streblidae	Megistopoda	aranea	M	Fur runner	monoxenous	reduced	uninfected								Panama	Bohio	Neotropics	2014	F_0678
Artibeus jamaicensis	M	J	50		hollow tree/foliage	fruit	Streblidae	Megistopoda	aranea	M	Fur runner	monoxenous	reduced	uninfected								Panama	Bohio	Neotropics	2014	F_0680
Artibeus jamaicensis	M	J	50		hollow tree/foliage	fruit	Streblidae	Megistopoda	aranea	M	Fur runner	monoxenous	reduced	uninfected								Panama	Bohio	Neotropics	2014	F_0680
Artibeus jamaicensis	M	J	40		hollow tree/foliage	fruit	Streblidae	Megistopoda	aranea	M	Fur runner	monoxenous	reduced	uninfected								Panama	TresAlmendras	Neotropics	2014	F_0686
Artibeus jamaicensis	M	J	46		hollow tree/foliage	fruit	Streblidae	Megistopoda	aranea	F	Fur runner	monoxenous	reduced	uninfected								Panama	Frijoles	Neotropics	2014	F_0687
Artibeus jamaicensis	M	J	46		hollow tree/foliage	fruit	Streblidae	Megistopoda	aranea	F	Fur runner	monoxenous	reduced	uninfected								Panama	Frijoles	Neotropics	26.09.2014	F_0687
Artibeus jamaicensis	F	A	51		hollow tree/foliage	fruit	Streblidae	Megistopoda	aranea	M	Fur runner	monoxenous	reduced	uninfected								Panama	ElGiral_NiceRiverFragment	Neotropics	2014	F_0690
Artibeus jamaicensis	F	A	NA		hollow tree/foliage	fruit	Streblidae	Megistopoda	aranea	M	Fur runner	monoxenous	reduced	uninfected								Panama	TresAlmendras	Neotropics	2014	F_0693
Artibeus jamaicensis	M	A	47		hollow tree/foliage	fruit	Streblidae	Megistopoda	aranea	M	Fur runner	monoxenous	reduced	uninfected								Panama	Pato_Horqueta	Neotropics	2014	F_0694
Artibeus jamaicensis	M	J	49		hollow tree/foliage	fruit	Streblidae	Megistopoda	aranea	M	Fur runner	monoxenous	reduced	uninfected								Panama	Mona Grita	Neotropics	2014	F_0705
Artibeus jamaicensis	F	J/SA?	48		hollow tree/foliage	fruit	Streblidae	Megistopoda	aranea	M	Fur runner	monoxenous	reduced	uninfected								Panama	TresAlmendras	Neotropics	2014	F_0709
Artibeus jamaicensis	F	J/SA?	48		hollow tree/foliage	fruit	Streblidae	Megistopoda	aranea	M	Fur runner	monoxenous	reduced	uninfected								Panama	TresAlmendras	Neotropics	2014	F_0709
Artibeus jamaicensis	M	A	43		hollow tree/foliage	fruit	Streblidae	Megistopoda	aranea	M	Fur runner	monoxenous	reduced	uninfected								Panama	Frijoles	Neotropics	2014	F_0711
Artibeus jamaicensis	F	J/SA?	52		hollow tree/foliage	fruit	Streblidae	Megistopoda	aranea	M	Fur runner	monoxenous	reduced	uninfected								Panama	Frijoles	Neotropics	2014	F_0713
Artibeus jamaicensis	F	A	47		hollow tree/foliage	fruit	Streblidae	Megistopoda	aranea	M	Fur runner	monoxenous	reduced	uninfected								Panama	ElGiral_Nice_River_Fragment	Neotropics	02.10.2014	F_0736
Artibeus jamaicensis	F	A	47		hollow tree/foliage	fruit	Streblidae	Megistopoda	aranea	F	Fur runner	monoxenous	reduced	uninfected								Panama	ElGiral_Nice_River_Fragment	Neotropics	02.10.2014	F_0736
Artibeus jamaicensis	F	SA	44		hollow tree/foliage	fruit	Streblidae	Megistopoda	aranea	F	Fur runner	monoxenous	reduced	uninfected								Panama	ElGiral_NiceRiverFragment	Neotropics	2014	F_0737
Artibeus jamaicensis	F	A	55	60.8	hollow tree/foliage	fruit	Streblidae	Megistopoda	aranea	female	Fur runner	monoxenous	reduced	uninfected								Panama	Coiba_Isla_Jicaron	Neotropics	2015	H_0315
Artibeus jamaicensis	M	A	40		hollow tree/foliage	fruit	Streblidae	Megistopoda	aranea	F	Fur runner	monoxenous	reduced	uninfected								Panama	Isla Jicaron, Coiba	Neotropics	2015	H_2250
Artibeus jamaicensis	M	A	43	59.5	hollow tree/foliage	fruit	Streblidae	Megistopoda	aranea	male	Fur runner	monoxenous	reduced	uninfected								Panama	Coiba_Isla_Jicaron	Neotropics	2015	H_2251
Artibeus jamaicensis	F	SA	40		hollow tree/foliage	fruit	Streblidae	Megistopoda	aranea	M	Fur runner	monoxenous	reduced	uninfected								Panama	Pato_Horqueta	Neotropics	2015	H_2922
Artibeus jamaicensis	F	A	42		hollow tree/foliage	fruit	Streblidae	Megistopoda	aranea	M	Fur runner	monoxenous	reduced	uninfected								Panama	TresAlmendras	Neotropics	2015	P_0215
Artibeus jamaicensis	F	A	47		hollow tree/foliage	fruit	Streblidae	Megistopoda	aranea	M	Fur runner	monoxenous	reduced	uninfected								Panama	Mona Grita	Neotropics	2014	P_0337
Artibeus jamaicensis	F	J	48	60	hollow tree/foliage	fruit	Streblidae	Megistopoda	aranea	male	Fur runner	monoxenous	reduced	uninfected								Panama	Piedras Blancas	Neotropics	2014	P_0464
Artibeus jamaicensis	M	J	40		hollow tree/foliage	fruit	Streblidae	Megistopoda	aranea	M	Fur runner	monoxenous	reduced	uninfected								Panama	Guanabano	Neotropics	2014	P_0508
Artibeus jamaicensis	M	J	40		hollow tree/foliage	fruit	Streblidae	Megistopoda	aranea	M	Fur runner	monoxenous	reduced	uninfected								Panama	Guanabano	Neotropics	2014	P_0508
Artibeus jamaicensis	M	J	40		hollow tree/foliage	fruit	Streblidae	Megistopoda	aranea	F	Fur runner	monoxenous	reduced	uninfected								Panama	Guanabano	Neotropics	2014	P_0508
Artibeus jamaicensis	M	J	40		hollow tree/foliage	fruit	Streblidae	Megistopoda	aranea	F	Fur runner	monoxenous	reduced	uninfected								Panama	Guanabano	Neotropics	2014	P_0508
Artibeus jamaicensis	F	J	71		hollow tree/foliage	fruit	Streblidae	Megistopoda	aranea	M	Fur runner	monoxenous	reduced	uninfected								Panama	BCI	Neotropics	2014	P_0515
Artibeus jamaicensis	F	A	49		hollow tree/foliage	fruit	Streblidae	Megistopoda	aranea	M	Fur runner	monoxenous	reduced	uninfected								Panama	ElGiral_BuenaVista	Neotropics	2014	P_0516
Artibeus jamaicensis	F	A	48		hollow tree/foliage	fruit	Streblidae	Megistopoda	aranea	M	Fur runner	monoxenous	reduced	uninfected								Panama	BCI	Neotropics	2014	P_0541
Artibeus jamaicensis	F	A	62	62.5	hollow tree/foliage	fruit	Streblidae	Megistopoda	aranea	male	Fur runner	monoxenous	reduced	uninfected								Panama	BCI - Miller	Neotropics	2014	P_0546
Artibeus jamaicensis	F	A	62	62.5	hollow tree/foliage	fruit	Streblidae	Megistopoda	aranea	male	Fur runner	monoxenous	reduced	uninfected								Panama	BCI - Miller	Neotropics	2014	P_0546
Artibeus jamaicensis	M	J/SA	45		hollow tree/foliage	fruit	Streblidae	Megistopoda	aranea	M	Fur runner	monoxenous	reduced	uninfected								Panama	Pato_Horqueta	Neotropics	2014	P_0550
Artibeus jamaicensis	F	A	48		hollow tree/foliage	fruit	Streblidae	Megistopoda	aranea	M	Fur runner	monoxenous	reduced	uninfected								Panama	ElGiral_BuenaVista	Neotropics	2014	P_0554
Artibeus jamaicensis	F	A	48		hollow tree/foliage	fruit	Streblidae	Megistopoda	aranea	F	Fur runner	monoxenous	reduced	uninfected								Panama	ElGiral_BuenaVista	Neotropics	2014	P_0554
Artibeus jamaicensis	M	A	37		hollow tree/foliage	fruit	Streblidae	Megistopoda	aranea	M	Fur runner	monoxenous	reduced	uninfected								Panama	ElGiral_VillageFragment	Neotropics	2015	P_1020
Artibeus jamaicensis	M	A	37		hollow tree/foliage	fruit	Streblidae	Megistopoda	aranea	F	Fur runner	monoxenous	reduced	uninfected								Panama	ElGiral_VillageFragment	Neotropics	2015	P_1020
Artibeus jamaicensis	F	A	57		hollow tree/foliage	fruit	Streblidae	Megistopoda	aranea	M	Fur runner	monoxenous	reduced	uninfected								Panama	Gigante	Neotropics	2015	P_1021
Artibeus jamaicensis	F	A	40		hollow tree/foliage	fruit	Streblidae	Megistopoda	aranea	M	Fur runner	monoxenous	reduced	uninfected								Panama	ElGiral_VillageFragment	Neotropics	2015	P_1049
Artibeus jamaicensis	F	A	52		hollow tree/foliage	fruit	Streblidae	Megistopoda	aranea	M	Fur runner	monoxenous	reduced	uninfected								Panama	ElGiral_VillageFragment	Neotropics	2015	P_1080
Artibeus jamaicensis	F	A	52		hollow tree/foliage	fruit	Streblidae	Megistopoda	aranea	F	Fur runner	monoxenous	reduced	uninfected								Panama	ElGiral_VillageFragment	Neotropics	2015	P_1080
Artibeus jamaicensis	M	A	44		hollow tree/foliage	fruit	Streblidae	Megistopoda	aranea	M	Fur runner	monoxenous	reduced	uninfected								Panama	Coiba	Neotropics	2015	P_1095
Artibeus jamaicensis	M	A	51		hollow tree/foliage	fruit	Streblidae	Megistopoda	aranea	M	Fur runner	monoxenous	reduced	uninfected								Panama	Gigante	Neotropics	2015	P_1116
Artibeus jamaicensis	F	A	42		hollow tree/foliage	fruit	Streblidae	Megistopoda	aranea	F	Fur runner	monoxenous	reduced	uninfected								Panama	Gigante	Neotropics	2015	P_1141
Artibeus jamaicensis	F	A	53	62.4	hollow tree/foliage	fruit	Streblidae	Megistopoda	aranea	male	Fur runner	monoxenous	reduced	uninfected								Panama	Coiba_Day_1	Neotropics	2015	P_1148
Artibeus jamaicensis	M	A	48		hollow tree/foliage	fruit	Streblidae	Megistopoda	aranea	M	Fur runner	monoxenous	reduced	uninfected								Panama	ElGiral_VillageFragment	Neotropics	2015	P_1176
Artibeus jamaicensis	F	A	62		hollow tree/foliage	fruit	Streblidae	Megistopoda	aranea	M	Fur runner	monoxenous	reduced	uninfected								Panama	Gigante	Neotropics	2015	P_1195
Artibeus jamaicensis	F	A	62		hollow tree/foliage	fruit	Streblidae	Megistopoda	aranea	F	Fur runner	monoxenous	reduced	uninfected								Panama	Gigante	Neotropics	2015	P_1195
Artibeus jamaicensis	M	A	45		hollow tree/foliage	fruit	Streblidae	Megistopoda	aranea	M	Fur runner	monoxenous	reduced	uninfected								Panama	Bohio	Neotropics	2015	P_1615
Artibeus jamaicensis	F	A	54		hollow tree/foliage	fruit	Streblidae	Megistopoda	aranea	M	Fur runner	monoxenous	reduced	uninfected								Panama	BCI	Neotropics	2014	P_1617
Artibeus jamaicensis	F	A	48		hollow tree/foliage	fruit	Streblidae	Megistopoda	aranea	M	Fur runner	monoxenous	reduced	uninfected								Panama	Bohio	Neotropics	2015	P_1642
Artibeus jamaicensis	F	A	48		hollow tree/foliage	fruit	Streblidae	Megistopoda	aranea	F	Fur runner	monoxenous	reduced	uninfected								Panama	Bohio	Neotropics	2015	P_1642
Artibeus jamaicensis	M	A	50		hollow tree/foliage	fruit	Streblidae	Megistopoda	aranea	M	Fur runner	monoxenous	reduced	uninfected								Panama	Frijoles	Neotropics	2014	P_1646
Artibeus jamaicensis	M	A	49		hollow tree/foliage	fruit	Streblidae	Megistopoda	aranea	M	Fur runner	monoxenous	reduced	uninfected								Panama	Chicha	Neotropics	2015	P_1654
Artibeus jamaicensis	F	A	68		hollow tree/foliage	fruit	Streblidae	Megistopoda	aranea	M	Fur runner	monoxenous	reduced	uninfected								Panama	Bohio	Neotropics	2014	P_1658
Artibeus jamaicensis	M	A	54	62.2	hollow tree/foliage	fruit	Streblidae	Megistopoda	aranea	male	Fur runner	monoxenous	reduced	uninfected								Panama	Bohio	Neotropics	2014	P_1666
Artibeus jamaicensis	M	A	54	62.2	hollow tree/foliage	fruit	Streblidae	Megistopoda	aranea	male	Fur runner	monoxenous	reduced	uninfected								Panama	Bohio	Neotropics	2014	P_1666
Artibeus jamaicensis	M	A	54	62.2	hollow tree/foliage	fruit	Streblidae	Megistopoda	aranea	male	Fur runner	monoxenous	reduced	uninfected								Panama	Bohio	Neotropics	2014	P_1666
Artibeus jamaicensis	M	A	54	62.2	hollow tree/foliage	fruit	Streblidae	Megistopoda	aranea	female	Fur runner	monoxenous	reduced	uninfected								Panama	Bohio	Neotropics	2014	P_1666
Artibeus jamaicensis	M	A	50		hollow tree/foliage	fruit	Streblidae	Megistopoda	aranea	M	Fur runner	monoxenous	reduced	uninfected								Panama	Chicha	Neotropics	2015	P_1670
Artibeus jamaicensis	M	A	50		hollow tree/foliage	fruit	Streblidae	Megistopoda	aranea	F	Fur runner	monoxenous	reduced	uninfected								Panama	Chicha	Neotropics	2015	P_1670
Artibeus jamaicensis	F	A	64	64.5	hollow tree/foliage	fruit	Streblidae	Megistopoda	aranea	male	Fur runner	monoxenous	reduced	uninfected								Panama	Coiba_Day_1	Neotropics	2015	P_1674
Artibeus jamaicensis	F	A	64	64.5	hollow tree/foliage	fruit	Streblidae	Megistopoda	aranea	female	Fur runner	monoxenous	reduced	uninfected								Panama	Coiba_Day_1	Neotropics	2015	P_1674
Artibeus jamaicensis	F	A	53	64.3	hollow tree/foliage	fruit	Streblidae	Megistopoda	aranea	male	Fur runner	monoxenous	reduced	uninfected								Panama	AS4_VillageFragment	Neotropics	2015	P_1676
Artibeus jamaicensis	F	A	47		hollow tree/foliage	fruit	Streblidae	Megistopoda	aranea	M	Fur runner	monoxenous	reduced	uninfected								Panama	Bohio	Neotropics	2014	P_1710
Artibeus jamaicensis	F	A	47		hollow tree/foliage	fruit	Streblidae	Megistopoda	aranea	M	Fur runner	monoxenous	reduced	uninfected								Panama	Bohio	Neotropics	2014	P_1710
Artibeus jamaicensis	F	SA	47		hollow tree/foliage	fruit	Streblidae	Megistopoda	aranea	M	Fur runner	monoxenous	reduced	uninfected								Panama	Mona Grita	Neotropics	2014	P_1730
Artibeus jamaicensis	F	A	48		hollow tree/foliage	fruit	Streblidae	Megistopoda	aranea	M	Fur runner	monoxenous	reduced	uninfected								Panama	Guava	Neotropics	2015	P_1733
Artibeus jamaicensis	M	A	46		hollow tree/foliage	fruit	Streblidae	Megistopoda	aranea	F	Fur runner	monoxenous	reduced	uninfected								Panama	Mona Grita	Neotropics	2014	P_1745
Artibeus jamaicensis	F	A	54		hollow tree/foliage	fruit	Streblidae	Megistopoda	aranea	M	Fur runner	monoxenous	reduced	uninfected								Panama	Mona Grita	Neotropics	2014	P_1748
Artibeus jamaicensis	M	A	58		hollow tree/foliage	fruit	Streblidae	Megistopoda	aranea	F	Fur runner	monoxenous	reduced	uninfected								Panama	Mona Grita	Neotropics	2014	P_1752
Artibeus jamaicensis	M	A	43		hollow tree/foliage	fruit	Streblidae	Megistopoda	aranea	M	Fur runner	monoxenous	reduced	uninfected								Panama	BCI	Neotropics	2015	P_1763
Artibeus jamaicensis	F	SA/A	44		hollow tree/foliage	fruit	Streblidae	Megistopoda	aranea	M	Fur runner	monoxenous	reduced	uninfected								Panama	Pena Blanca	Neotropics	2014	P_1765
Artibeus jamaicensis	F	SA/A	44		hollow tree/foliage	fruit	Streblidae	Megistopoda	aranea	F	Fur runner	monoxenous	reduced	uninfected								Panama	Pena Blanca	Neotropics	2014	P_1765
Artibeus jamaicensis	M	A	48		hollow tree/foliage	fruit	Streblidae	Megistopoda	aranea	M	Fur runner	monoxenous	reduced	uninfected								Panama	TresAlmendras	Neotropics	2015	P_1769
Artibeus jamaicensis	F	A	46		hollow tree/foliage	fruit	Streblidae	Megistopoda	aranea	M	Fur runner	monoxenous	reduced	uninfected								Panama	ANAM station, Coiba	Neotropics	2015	P_1780
Artibeus jamaicensis	F	A	51		hollow tree/foliage	fruit	Streblidae	Megistopoda	aranea	F	Fur runner	monoxenous	reduced	uninfected								Panama	Mona Grita	Neotropics	2014	P_1788
Artibeus jamaicensis	M	A	53	62	hollow tree/foliage	fruit	Streblidae	Megistopoda	aranea	male	Fur runner	monoxenous	reduced	uninfected								Panama	Pato Horqueta	Neotropics	2014	P_1815
Artibeus jamaicensis	M	A	44		hollow tree/foliage	fruit	Streblidae	Megistopoda	aranea	M	Fur runner	monoxenous	reduced	uninfected								Panama	Bohio	Neotropics	2015	P_1822
Artibeus jamaicensis	M	A	44		hollow tree/foliage	fruit	Streblidae	Megistopoda	aranea	F	Fur runner	monoxenous	reduced	uninfected								Panama	Bohio	Neotropics	2015	P_1822
Artibeus jamaicensis	F	J	36		hollow tree/foliage	fruit	Streblidae	Megistopoda	aranea	M	Fur runner	monoxenous	reduced	uninfected								Panama	Pato_Horqueta	Neotropics	2014	P_1832
Artibeus jamaicensis	F	J	36		hollow tree/foliage	fruit	Streblidae	Megistopoda	aranea	M	Fur runner	monoxenous	reduced	uninfected								Panama	Pato_Horqueta	Neotropics	2014	P_1832
Artibeus jamaicensis	F	J	36		hollow tree/foliage	fruit	Streblidae	Megistopoda	aranea	M	Fur runner	monoxenous	reduced	uninfected								Panama	Pato_Horqueta	Neotropics	2014	P_1832
Artibeus jamaicensis	F	J/SA?	46		hollow tree/foliage	fruit	Streblidae	Megistopoda	aranea	F	Fur runner	monoxenous	reduced	uninfected								Panama	Chicha	Neotropics	2014	P_1838
Artibeus jamaicensis	M	SA	47		hollow tree/foliage	fruit	Streblidae	Megistopoda	aranea	M	Fur runner	monoxenous	reduced	uninfected								Panama	Chicha	Neotropics	2014	P_1846
Artibeus jamaicensis	M	SA	47		hollow tree/foliage	fruit	Streblidae	Megistopoda	aranea	F	Fur runner	monoxenous	reduced	uninfected								Panama	Chicha	Neotropics	2014	P_1846
Artibeus jamaicensis	F	A	50	65.5	hollow tree/foliage	fruit	Streblidae	Megistopoda	aranea	male	Fur runner	monoxenous	reduced	uninfected								Panama	Pato Horqueta	Neotropics	2014	P_1853
Artibeus jamaicensis	F	A	28		hollow tree/foliage	fruit	Streblidae	Megistopoda	aranea	M	Fur runner	monoxenous	reduced	uninfected								Panama	Pato_Horqueta	Neotropics	2014	P_1870
Artibeus jamaicensis	F	A	52		hollow tree/foliage	fruit	Streblidae	Megistopoda	aranea	M	Fur runner	monoxenous	reduced	uninfected								Panama	TresAlmendras	Neotropics	2014	P_1883
Artibeus jamaicensis	F	A	52		hollow tree/foliage	fruit	Streblidae	Megistopoda	aranea	F	Fur runner	monoxenous	reduced	uninfected								Panama	TresAlmendras	Neotropics	2014	P_1883
Artibeus jamaicensis	M	SA/A	41		hollow tree/foliage	fruit	Streblidae	Megistopoda	aranea	M	Fur runner	monoxenous	reduced	uninfected								Panama	TresAlmendras	Neotropics	2014	P_1886
Artibeus jamaicensis	F	A	49		hollow tree/foliage	fruit	Streblidae	Megistopoda	aranea	M	Fur runner	monoxenous	reduced	uninfected								Panama	Bohio	Neotropics	2015	P_1897
Artibeus jamaicensis	F	A	48		hollow tree/foliage	fruit	Streblidae	Megistopoda	aranea	M	Fur runner	monoxenous	reduced	uninfected								Panama	Bohio	Neotropics	2014	P_1903
Artibeus jamaicensis	F	A	52		hollow tree/foliage	fruit	Streblidae	Megistopoda	aranea	M	Fur runner	monoxenous	reduced	uninfected								Panama	Pato_Horqueta	Neotropics	2014	P_1907
Artibeus jamaicensis	F	A	52		hollow tree/foliage	fruit	Streblidae	Megistopoda	aranea	M	Fur runner	monoxenous	reduced	uninfected								Panama	Pato_Horqueta	Neotropics	2014	P_1907
Artibeus jamaicensis	M	SA	41		hollow tree/foliage	fruit	Streblidae	Megistopoda	aranea	M	Fur runner	monoxenous	reduced	uninfected								Panama	Pato_Horqueta	Neotropics	2014	P_1909
Artibeus jamaicensis	F	A	NA		hollow tree/foliage	fruit	Streblidae	Megistopoda	aranea	M	Fur runner	monoxenous	reduced	uninfected								Panama	Bohio	Neotropics	2014	P_1919
Artibeus jamaicensis	F	SA	44		hollow tree/foliage	fruit	Streblidae	Megistopoda	aranea	M	Fur runner	monoxenous	reduced	uninfected								Panama	Pato_Horqueta	Neotropics	2014	P_1929
Artibeus jamaicensis	F	SA	44		hollow tree/foliage	fruit	Streblidae	Megistopoda	aranea	F	Fur runner	monoxenous	reduced	uninfected								Panama	Pato_Horqueta	Neotropics	2014	P_1929
Artibeus jamaicensis	F	A	62		hollow tree/foliage	fruit	Streblidae	Megistopoda	aranea	F	Fur runner	monoxenous	reduced	uninfected								Panama	Bohio	Neotropics	2014	P_1930
Artibeus jamaicensis	M	A	44		hollow tree/foliage	fruit	Streblidae	Megistopoda	aranea	F	Fur runner	monoxenous	reduced	uninfected								Panama	Pato_Horqueta	Neotropics	2014	P_1931
Artibeus jamaicensis	F	A	70		hollow tree/foliage	fruit	Streblidae	Megistopoda	aranea	F	Fur runner	monoxenous	reduced	uninfected								Panama	ANAM station, Coiba	Neotropics	2015	P_1938
Artibeus jamaicensis	F	J	47		hollow tree/foliage	fruit	Streblidae	Megistopoda	aranea	M	Fur runner	monoxenous	reduced	uninfected								Panama	Chicha	Neotropics	2014	P_1945
Artibeus jamaicensis	F	J/SA?	44		hollow tree/foliage	fruit	Streblidae	Megistopoda	aranea	M	Fur runner	monoxenous	reduced	uninfected								Panama	ElGiral_TicoFragment	Neotropics	2014	P_1953
Artibeus jamaicensis	F	A	55		hollow tree/foliage	fruit	Streblidae	Megistopoda	aranea	M	Fur runner	monoxenous	reduced	uninfected								Panama	Pato_Horqueta	Neotropics	2014	P_1956
Artibeus jamaicensis	F	A	55		hollow tree/foliage	fruit	Streblidae	Megistopoda	aranea	F	Fur runner	monoxenous	reduced	uninfected								Panama	Pato_Horqueta	Neotropics	2014	P_1956
Artibeus jamaicensis	F	A	57		hollow tree/foliage	fruit	Streblidae	Megistopoda	aranea	M	Fur runner	monoxenous	reduced	uninfected								Panama	ElGiral_TicoFragment	Neotropics	2014	P_1961
Artibeus jamaicensis	F	A	42		hollow tree/foliage	fruit	Streblidae	Megistopoda	aranea	F	Fur runner	monoxenous	reduced	uninfected								Panama	Pato_Horqueta	Neotropics	2014	P_1971
Artibeus jamaicensis	M	A	48		hollow tree/foliage	fruit	Streblidae	Megistopoda	aranea	M	Fur runner	monoxenous	reduced	uninfected								Panama	Mona Grita	Neotropics	2014	P_1980
Artibeus jamaicensis	F	A	43		hollow tree/foliage	fruit	Streblidae	Megistopoda	aranea	M	Fur runner	monoxenous	reduced	uninfected								Panama	Pato_Horqueta	Neotropics	2014	P_1983
Artibeus jamaicensis	F	A	47		hollow tree/foliage	fruit	Streblidae	Megistopoda	aranea	M	Fur runner	monoxenous	reduced	uninfected								Panama	Pato_Horqueta	Neotropics	2014	P_1988
Artibeus jamaicensis	M	J	46		hollow tree/foliage	fruit	Streblidae	Megistopoda	aranea	M	Fur runner	monoxenous	reduced	uninfected								Panama	Chicha	Neotropics	2014	P_1993
Artibeus jamaicensis	M	SA	46		hollow tree/foliage	fruit	Streblidae	Megistopoda	aranea	M	Fur runner	monoxenous	reduced	uninfected								Panama	Pato_Horqueta	Neotropics	2014	P_1997
Artibeus jamaicensis	M	SA	46		hollow tree/foliage	fruit	Streblidae	Megistopoda	aranea	F	Fur runner	monoxenous	reduced	uninfected								Panama	Pato_Horqueta	Neotropics	2014	P_1997
Artibeus jamaicensis	M	SA	46		hollow tree/foliage	fruit	Streblidae	Megistopoda	aranea	F	Fur runner	monoxenous	reduced	uninfected								Panama	Pato_Horqueta	Neotropics	2014	P_1997
Artibeus jamaicensis	F	A	43		hollow tree/foliage	fruit	Streblidae	Megistopoda	aranea	M	Fur runner	monoxenous	reduced	uninfected								Panama	Pato_Horqueta	Neotropics	2014	P_1999
Artibeus jamaicensis	F	A	52		hollow tree/foliage	fruit	Streblidae	Megistopoda	aranea	M	Fur runner	monoxenous	reduced	uninfected								Panama	BCI	Neotropics	2015	P_2208
Artibeus jamaicensis	F	A	52		hollow tree/foliage	fruit	Streblidae	Megistopoda	aranea	F	Fur runner	monoxenous	reduced	uninfected								Panama	BCI	Neotropics	2015	P_2208
Artibeus jamaicensis	F	A	53		hollow tree/foliage	fruit	Streblidae	Megistopoda	aranea	M	Fur runner	monoxenous	reduced	uninfected								Panama	BCI	Neotropics	2015	P_2210
Artibeus jamaicensis	F	A	53		hollow tree/foliage	fruit	Streblidae	Megistopoda	aranea	M	Fur runner	monoxenous	reduced	uninfected								Panama	BCI	Neotropics	2015	P_2210
Artibeus jamaicensis	F	A	53		hollow tree/foliage	fruit	Streblidae	Megistopoda	aranea	F	Fur runner	monoxenous	reduced	uninfected								Panama	BCI	Neotropics	2015	P_2210
Artibeus jamaicensis	M	J	38		hollow tree/foliage	fruit	Streblidae	Megistopoda	aranea	M	Fur runner	monoxenous	reduced	uninfected								Panama	BCI	Neotropics	2015	P_2211
Artibeus jamaicensis	M	SA	NA		hollow tree/foliage	fruit	Streblidae	Megistopoda	aranea	F	Fur runner	monoxenous	reduced	uninfected								Panama	Frijoles	Neotropics	2015	P_2216
Artibeus jamaicensis	F	A	61		hollow tree/foliage	fruit	Streblidae	Megistopoda	aranea	M	Fur runner	monoxenous	reduced	uninfected								Panama	Guava	Neotropics	2015	P_2222
Artibeus jamaicensis	F	A	61		hollow tree/foliage	fruit	Streblidae	Megistopoda	aranea	M	Fur runner	monoxenous	reduced	uninfected								Panama	Guava	Neotropics	2015	P_2222
Artibeus jamaicensis	F	A	61		hollow tree/foliage	fruit	Streblidae	Megistopoda	aranea	F	Fur runner	monoxenous	reduced	uninfected								Panama	Guava	Neotropics	2015	P_2222
Artibeus jamaicensis	F	J	45		hollow tree/foliage	fruit	Streblidae	Megistopoda	aranea	M	Fur runner	monoxenous	reduced	uninfected								Panama	Guanabano	Neotropics	2015	P_2224
Artibeus jamaicensis	M	J	40		hollow tree/foliage	fruit	Streblidae	Megistopoda	aranea	M	Fur runner	monoxenous	reduced	uninfected								Panama	BCI	Neotropics	2015	P_2226
Artibeus jamaicensis	M	A	NA		hollow tree/foliage	fruit	Streblidae	Megistopoda	aranea	M	Fur runner	monoxenous	reduced	uninfected								Panama	Mona Grita	Neotropics	2015	P_2231
Artibeus jamaicensis	F	A	51		hollow tree/foliage	fruit	Streblidae	Megistopoda	aranea	M	Fur runner	monoxenous	reduced	uninfected								Panama	Gigante	Neotropics	2015	P_2232
Artibeus jamaicensis	F	A	51		hollow tree/foliage	fruit	Streblidae	Megistopoda	aranea	F	Fur runner	monoxenous	reduced	uninfected								Panama	Gigante	Neotropics	2015	P_2232
Artibeus jamaicensis	F	A	51		hollow tree/foliage	fruit	Streblidae	Megistopoda	aranea	F	Fur runner	monoxenous	reduced	uninfected								Panama	Gigante	Neotropics	2015	P_2232
Artibeus jamaicensis	F	A	46		hollow tree/foliage	fruit	Streblidae	Megistopoda	aranea	F	Fur runner	monoxenous	reduced	uninfected								Panama	BCI	Neotropics	2015	P_2233
Artibeus jamaicensis	F	A	48		hollow tree/foliage	fruit	Streblidae	Megistopoda	aranea	M	Fur runner	monoxenous	reduced	uninfected								Panama	Gigante	Neotropics	2015	P_2235
Artibeus jamaicensis	F	A	48		hollow tree/foliage	fruit	Streblidae	Megistopoda	aranea	F	Fur runner	monoxenous	reduced	uninfected								Panama	Gigante	Neotropics	2015	P_2235
Artibeus jamaicensis	F	A	48		hollow tree/foliage	fruit	Streblidae	Megistopoda	aranea	M	Fur runner	monoxenous	reduced	uninfected								Panama	Guanabano	Neotropics	2015	P_2276
Artibeus jamaicensis	M	A	46		hollow tree/foliage	fruit	Streblidae	Megistopoda	aranea	M	Fur runner	monoxenous	reduced	uninfected								Panama	Frijoles	Neotropics	2015	P_2277
Artibeus jamaicensis	F	A	34		hollow tree/foliage	fruit	Streblidae	Megistopoda	aranea	M	Fur runner	monoxenous	reduced	uninfected								Panama	Pato_Horqueta	Neotropics	2015	P_2279
Artibeus jamaicensis	F	A	34		hollow tree/foliage	fruit	Streblidae	Megistopoda	aranea	F	Fur runner	monoxenous	reduced	uninfected								Panama	Pato_Horqueta	Neotropics	2015	P_2279
Artibeus jamaicensis	F	A	45		hollow tree/foliage	fruit	Streblidae	Megistopoda	aranea	M	Fur runner	monoxenous	reduced	uninfected								Panama	Pena Blanca	Neotropics	2015	P_2283
Artibeus jamaicensis	M	A	42		hollow tree/foliage	fruit	Streblidae	Megistopoda	aranea	M	Fur runner	monoxenous	reduced	uninfected								Panama	Frijoles	Neotropics	2015	P_2285
Artibeus jamaicensis	F	A	51		hollow tree/foliage	fruit	Streblidae	Megistopoda	aranea	F	Fur runner	monoxenous	reduced	uninfected								Panama	TresAlmendras	Neotropics	2015	P_2292
Artibeus jamaicensis	F	A	NA		hollow tree/foliage	fruit	Streblidae	Megistopoda	aranea	M	Fur runner	monoxenous	reduced	uninfected								Panama	Gigante	Neotropics	2015	P_2302
Artibeus jamaicensis	F	A	64		hollow tree/foliage	fruit	Streblidae	Megistopoda	aranea	F	Fur runner	monoxenous	reduced	uninfected								Panama	ElGiral_BuenaVista	Neotropics	2015	P_2318
Artibeus jamaicensis	F	J	35		hollow tree/foliage	fruit	Streblidae	Megistopoda	aranea	F	Fur runner	monoxenous	reduced	uninfected								Panama	BCI	Neotropics	2014	P_2320
Artibeus jamaicensis	M	J	51		hollow tree/foliage	fruit	Streblidae	Megistopoda	aranea	M	Fur runner	monoxenous	reduced	uninfected								Panama	Pena Blanca	Neotropics	2015	P_2335
Artibeus jamaicensis	M	J	51		hollow tree/foliage	fruit	Streblidae	Megistopoda	aranea	M	Fur runner	monoxenous	reduced	uninfected								Panama	Pena Blanca	Neotropics	2015	P_2335
Artibeus jamaicensis	M	J	51		hollow tree/foliage	fruit	Streblidae	Megistopoda	aranea	M	Fur runner	monoxenous	reduced	uninfected								Panama	Pena Blanca	Neotropics	2015	P_2335
Artibeus jamaicensis	M	J	51		hollow tree/foliage	fruit	Streblidae	Megistopoda	aranea	M	Fur runner	monoxenous	reduced	uninfected								Panama	Pena Blanca	Neotropics	2015	P_2335
Artibeus jamaicensis	M	J	51		hollow tree/foliage	fruit	Streblidae	Megistopoda	aranea	M	Fur runner	monoxenous	reduced	uninfected								Panama	Pena Blanca	Neotropics	2015	P_2335
Artibeus jamaicensis	M	J	51		hollow tree/foliage	fruit	Streblidae	Megistopoda	aranea	F	Fur runner	monoxenous	reduced	uninfected								Panama	Pena Blanca	Neotropics	2015	P_2335
Artibeus jamaicensis	F	J	45		hollow tree/foliage	fruit	Streblidae	Megistopoda	aranea	M	Fur runner	monoxenous	reduced	uninfected								Panama	TresAlmendras	Neotropics	2015	P_2345
Artibeus jamaicensis	F	J	45		hollow tree/foliage	fruit	Streblidae	Megistopoda	aranea	F	Fur runner	monoxenous	reduced	uninfected								Panama	TresAlmendras	Neotropics	2015	P_2345
Artibeus jamaicensis	F	A	49		hollow tree/foliage	fruit	Streblidae	Megistopoda	aranea	M	Fur runner	monoxenous	reduced	uninfected								Panama	Gigante	Neotropics	2015	P_2351
Artibeus jamaicensis	F	A	49		hollow tree/foliage	fruit	Streblidae	Megistopoda	aranea	M	Fur runner	monoxenous	reduced	uninfected								Panama	Gigante	Neotropics	2015	P_2351
Artibeus jamaicensis	F	A	51		hollow tree/foliage	fruit	Streblidae	Megistopoda	aranea	M	Fur runner	monoxenous	reduced	uninfected								Panama	TresAlmendras	Neotropics	2015	P_2355
Artibeus jamaicensis	F	A	51		hollow tree/foliage	fruit	Streblidae	Megistopoda	aranea	F	Fur runner	monoxenous	reduced	uninfected								Panama	TresAlmendras	Neotropics	2015	P_2355
Artibeus jamaicensis	M	J	42	60.7	hollow tree/foliage	fruit	Streblidae	Megistopoda	aranea	male	Fur runner	monoxenous	reduced	uninfected								Panama	Guava	Neotropics	2015	P_2362
Artibeus jamaicensis	M	SA	47		hollow tree/foliage	fruit	Streblidae	Megistopoda	aranea	M	Fur runner	monoxenous	reduced	uninfected								Panama	Guava	Neotropics	2015	P_2366
Artibeus jamaicensis	M	SA	47		hollow tree/foliage	fruit	Streblidae	Megistopoda	aranea	F	Fur runner	monoxenous	reduced	uninfected								Panama	Guava	Neotropics	2015	P_2366
Artibeus jamaicensis	M	A	45		hollow tree/foliage	fruit	Streblidae	Megistopoda	aranea	F	Fur runner	monoxenous	reduced	uninfected								Panama	TresAlmendras	Neotropics	2015	P_2368
Artibeus jamaicensis	F	A	49		hollow tree/foliage	fruit	Streblidae	Megistopoda	aranea	M	Fur runner	monoxenous	reduced	uninfected								Panama	Mona Grita	Neotropics	2015	P_2370
Artibeus jamaicensis	M	J	NA		hollow tree/foliage	fruit	Streblidae	Megistopoda	aranea	F	Fur runner	monoxenous	reduced	uninfected								Panama	BCI	Neotropics	2015	P_2374
Artibeus jamaicensis	F	J	43		hollow tree/foliage	fruit	Streblidae	Megistopoda	aranea	F	Fur runner	monoxenous	reduced	uninfected								Panama	BCI	Neotropics	2015	P_2383
Artibeus jamaicensis	F	J	43		hollow tree/foliage	fruit	Streblidae	Megistopoda	aranea	F	Fur runner	monoxenous	reduced	uninfected								Panama	BCI	Neotropics	2015	P_2383
Artibeus jamaicensis	F	J	43		hollow tree/foliage	fruit	Streblidae	Megistopoda	aranea	F	Fur runner	monoxenous	reduced	uninfected								Panama	BCI	Neotropics	2015	P_2383
Artibeus jamaicensis	M	J	35		hollow tree/foliage	fruit	Streblidae	Megistopoda	aranea	M	Fur runner	monoxenous	reduced	uninfected								Panama	BCI	Neotropics	2015	P_2392
Artibeus jamaicensis	M	J	35		hollow tree/foliage	fruit	Streblidae	Megistopoda	aranea	M	Fur runner	monoxenous	reduced	uninfected								Panama	BCI	Neotropics	2015	P_2392
Artibeus jamaicensis	F	A	NA		hollow tree/foliage	fruit	Streblidae	Megistopoda	aranea	M	Fur runner	monoxenous	reduced	uninfected								Panama	BCI	Neotropics	2015	P_2397
Artibeus jamaicensis	F	A	NA		hollow tree/foliage	fruit	Streblidae	Megistopoda	aranea	F	Fur runner	monoxenous	reduced	uninfected								Panama	BCI	Neotropics	2015	P_2397
Artibeus jamaicensis	F	A	58		hollow tree/foliage	fruit	Streblidae	Megistopoda	aranea	M	Fur runner	monoxenous	reduced	uninfected								Panama	TresAlmendras	Neotropics	2015	P_2608
Artibeus jamaicensis	M	A	45		hollow tree/foliage	fruit	Streblidae	Megistopoda	aranea	M	Fur runner	monoxenous	reduced	uninfected								Panama	Pato_Horqueta	Neotropics	2015	P_2611
Artibeus jamaicensis	M	A	45		hollow tree/foliage	fruit	Streblidae	Megistopoda	aranea	M	Fur runner	monoxenous	reduced	uninfected								Panama	Pato_Horqueta	Neotropics	2015	P_2611
Artibeus jamaicensis	F	A	56		hollow tree/foliage	fruit	Streblidae	Megistopoda	aranea	M	Fur runner	monoxenous	reduced	uninfected								Panama	BCI	Neotropics	2015	P_2616
Artibeus jamaicensis	F	A	52		hollow tree/foliage	fruit	Streblidae	Megistopoda	aranea	M	Fur runner	monoxenous	reduced	uninfected								Panama	Gigante	Neotropics	2015	P_2620
Artibeus jamaicensis	F	A	52		hollow tree/foliage	fruit	Streblidae	Megistopoda	aranea	F	Fur runner	monoxenous	reduced	uninfected								Panama	Gigante	Neotropics	2015	P_2620
Artibeus jamaicensis	F	A	52		hollow tree/foliage	fruit	Streblidae	Megistopoda	aranea	F	Fur runner	monoxenous	reduced	uninfected								Panama	Gigante	Neotropics	2015	P_2620
Artibeus jamaicensis	F	A	57		hollow tree/foliage	fruit	Streblidae	Megistopoda	aranea	M	Fur runner	monoxenous	reduced	uninfected								Panama	Pato_Horqueta	Neotropics	2015	P_2621
Artibeus jamaicensis	F	A	46		hollow tree/foliage	fruit	Streblidae	Megistopoda	aranea	M	Fur runner	monoxenous	reduced	uninfected								Panama	Pena Blanca	Neotropics	2015	P_2629
Artibeus jamaicensis	F	A	46		hollow tree/foliage	fruit	Streblidae	Megistopoda	aranea	M	Fur runner	monoxenous	reduced	uninfected								Panama	Pena Blanca	Neotropics	2015	P_2629
Artibeus jamaicensis	F	A	46		hollow tree/foliage	fruit	Streblidae	Megistopoda	aranea	F	Fur runner	monoxenous	reduced	uninfected								Panama	Pena Blanca	Neotropics	2015	P_2629
Artibeus jamaicensis	F	A	46		hollow tree/foliage	fruit	Streblidae	Megistopoda	aranea	F	Fur runner	monoxenous	reduced	uninfected								Panama	Pena Blanca	Neotropics	2015	P_2629
Artibeus jamaicensis	F	A	46		hollow tree/foliage	fruit	Streblidae	Megistopoda	aranea	F	Fur runner	monoxenous	reduced	uninfected								Panama	Pena Blanca	Neotropics	2015	P_2629
Artibeus jamaicensis	F	A	54		hollow tree/foliage	fruit	Streblidae	Megistopoda	aranea	M	Fur runner	monoxenous	reduced	uninfected								Panama	TresAlmendras	Neotropics	2015	P_2631
Artibeus jamaicensis	F	A	54		hollow tree/foliage	fruit	Streblidae	Megistopoda	aranea	F	Fur runner	monoxenous	reduced	uninfected								Panama	TresAlmendras	Neotropics	2015	P_2631
Artibeus jamaicensis	F	A	54		hollow tree/foliage	fruit	Streblidae	Megistopoda	aranea	F	Fur runner	monoxenous	reduced	uninfected								Panama	TresAlmendras	Neotropics	2015	P_2631
Artibeus jamaicensis	M	A	48	60.5	hollow tree/foliage	fruit	Streblidae	Megistopoda	aranea	male	Fur runner	monoxenous	reduced	uninfected								Panama	Piedras Blancas	Neotropics	2015	P_2632
Artibeus jamaicensis	F	J	44		hollow tree/foliage	fruit	Streblidae	Megistopoda	aranea	F	Fur runner	monoxenous	reduced	uninfected								Panama	Frijoles	Neotropics	2015	P_2637
Artibeus jamaicensis	M	A	47		hollow tree/foliage	fruit	Streblidae	Megistopoda	aranea	M	Fur runner	monoxenous	reduced	uninfected								Panama	TresAlmendras	Neotropics	2015	P_2639
Artibeus jamaicensis	F	A	51		hollow tree/foliage	fruit	Streblidae	Megistopoda	aranea	M	Fur runner	monoxenous	reduced	uninfected								Panama	BCI	Neotropics	2015	P_2641
Artibeus jamaicensis	M	A	48		hollow tree/foliage	fruit	Streblidae	Megistopoda	aranea	F	Fur runner	monoxenous	reduced	uninfected								Panama	TresAlmendras	Neotropics	2015	P_2648
Artibeus jamaicensis	M	J	35		hollow tree/foliage	fruit	Streblidae	Megistopoda	aranea	F	Fur runner	monoxenous	reduced	uninfected								Panama	Pato_Horqueta	Neotropics	2015	P_2649
Artibeus jamaicensis	M	A	NA		hollow tree/foliage	fruit	Streblidae	Megistopoda	aranea	M	Fur runner	monoxenous	reduced	uninfected								Panama	Gigante	Neotropics	2015	P_2651
Artibeus jamaicensis	M	A	45		hollow tree/foliage	fruit	Streblidae	Megistopoda	aranea	M	Fur runner	monoxenous	reduced	uninfected								Panama	BCI	Neotropics	2015	P_2654
Artibeus jamaicensis	F	A	57		hollow tree/foliage	fruit	Streblidae	Megistopoda	aranea	F	Fur runner	monoxenous	reduced	uninfected								Panama	Guava	Neotropics	2015	P_2659
Artibeus jamaicensis	F	A	56		hollow tree/foliage	fruit	Streblidae	Megistopoda	aranea	F	Fur runner	monoxenous	reduced	uninfected								Panama	BCI	Neotropics	2015	P_2675
Artibeus jamaicensis	F	A	53		hollow tree/foliage	fruit	Streblidae	Megistopoda	aranea	M	Fur runner	monoxenous	reduced	uninfected								Panama	BCI	Neotropics	2015	P_2680
Artibeus jamaicensis	F	A	49		hollow tree/foliage	fruit	Streblidae	Megistopoda	aranea	M	Fur runner	monoxenous	reduced	uninfected								Panama	Pato_Horqueta	Neotropics	2015	P_2681
Artibeus jamaicensis	F	A	49		hollow tree/foliage	fruit	Streblidae	Megistopoda	aranea	F	Fur runner	monoxenous	reduced	uninfected								Panama	Pato_Horqueta	Neotropics	2015	P_2681
Artibeus jamaicensis	F	A	53		hollow tree/foliage	fruit	Streblidae	Megistopoda	aranea	F	Fur runner	monoxenous	reduced	uninfected								Panama	Pato_Horqueta	Neotropics	2015	P_2682
Artibeus jamaicensis	F	A	50		hollow tree/foliage	fruit	Streblidae	Megistopoda	aranea	F	Fur runner	monoxenous	reduced	uninfected								Panama	Pato_Horqueta	Neotropics	2015	P_2687
Artibeus jamaicensis	M	A	56		hollow tree/foliage	fruit	Streblidae	Megistopoda	aranea	M	Fur runner	monoxenous	reduced	uninfected								Panama	BCI	Neotropics	2015	P_2688
Artibeus jamaicensis	F	A	52		hollow tree/foliage	fruit	Streblidae	Megistopoda	aranea	M	Fur runner	monoxenous	reduced	uninfected								Panama	Pato_Horqueta	Neotropics	2015	P_2693
Artibeus jamaicensis	F	A	52		hollow tree/foliage	fruit	Streblidae	Megistopoda	aranea	F	Fur runner	monoxenous	reduced	uninfected								Panama	Pato_Horqueta	Neotropics	2015	P_2693
Artibeus jamaicensis	F	A	NA		hollow tree/foliage	fruit	Streblidae	Megistopoda	aranea	F	Fur runner	monoxenous	reduced	uninfected								Panama	Gigante	Neotropics	2015	P_2694
Artibeus jamaicensis	F	A	52		hollow tree/foliage	fruit	Streblidae	Megistopoda	aranea	M	Fur runner	monoxenous	reduced	uninfected								Panama	BCI	Neotropics	2015	P_2696
Artibeus jamaicensis	F	A	52		hollow tree/foliage	fruit	Streblidae	Megistopoda	aranea	F	Fur runner	monoxenous	reduced	uninfected								Panama	BCI	Neotropics	2015	P_2696
Artibeus jamaicensis	F	A	52		hollow tree/foliage	fruit	Streblidae	Megistopoda	aranea	M	Fur runner	monoxenous	reduced	uninfected								Panama	Pato_Horqueta	Neotropics	2015	P_2699
Artibeus jamaicensis	F	A	52		hollow tree/foliage	fruit	Streblidae	Megistopoda	aranea	M	Fur runner	monoxenous	reduced	uninfected								Panama	Pato_Horqueta	Neotropics	2015	P_2699
Artibeus jamaicensis	M	A	48		hollow tree/foliage	fruit	Streblidae	Megistopoda	aranea	M	Fur runner	monoxenous	reduced	uninfected								Panama	TresAlmendras	Neotropics	2015	P_2700
Artibeus jamaicensis	F	A	58		hollow tree/foliage	fruit	Streblidae	Megistopoda	aranea	M	Fur runner	monoxenous	reduced	uninfected								Panama	Pato_Horqueta	Neotropics	2015	P_2706
Artibeus jamaicensis	F	A	54		hollow tree/foliage	fruit	Streblidae	Megistopoda	aranea	M	Fur runner	monoxenous	reduced	uninfected								Panama	Guanabano	Neotropics	2015	P_2718
Artibeus jamaicensis	F	A	54		hollow tree/foliage	fruit	Streblidae	Megistopoda	aranea	M	Fur runner	monoxenous	reduced	uninfected								Panama	Guanabano	Neotropics	2015	P_2718
Artibeus jamaicensis	F	A	NA		hollow tree/foliage	fruit	Streblidae	Megistopoda	aranea	M	Fur runner	monoxenous	reduced	uninfected								Panama	Gigante	Neotropics	2015	P_2722
Artibeus jamaicensis	F	A	NA		hollow tree/foliage	fruit	Streblidae	Megistopoda	aranea	M	Fur runner	monoxenous	reduced	uninfected								Panama	Gigante	Neotropics	2015	P_2722
Artibeus jamaicensis	M	J	46		hollow tree/foliage	fruit	Streblidae	Megistopoda	aranea	M	Fur runner	monoxenous	reduced	uninfected								Panama	Pena Blanca	Neotropics	2015	P_2726
Artibeus jamaicensis	F	A	52		hollow tree/foliage	fruit	Streblidae	Megistopoda	aranea	M	Fur runner	monoxenous	reduced	uninfected								Panama	TresAlmendras	Neotropics	2015	P_2738
Artibeus jamaicensis	F	A	NA		hollow tree/foliage	fruit	Streblidae	Megistopoda	aranea	M	Fur runner	monoxenous	reduced	uninfected								Panama	BCI	Neotropics	2015	P_2740
Artibeus jamaicensis	F	A	NA		hollow tree/foliage	fruit	Streblidae	Megistopoda	aranea	M	Fur runner	monoxenous	reduced	uninfected								Panama	BCI	Neotropics	2015	P_2740
Artibeus jamaicensis	F	J	47		hollow tree/foliage	fruit	Streblidae	Megistopoda	aranea	M	Fur runner	monoxenous	reduced	uninfected								Panama	Chicha	Neotropics	2015	P_2745
Artibeus jamaicensis	F	J	47		hollow tree/foliage	fruit	Streblidae	Megistopoda	aranea	F	Fur runner	monoxenous	reduced	uninfected								Panama	Chicha	Neotropics	2015	P_2745
Artibeus jamaicensis	F	A	59		hollow tree/foliage	fruit	Streblidae	Megistopoda	aranea	M	Fur runner	monoxenous	reduced	uninfected								Panama	Pato_Horqueta	Neotropics	2015	P_2755
Artibeus jamaicensis	M	A	55		hollow tree/foliage	fruit	Streblidae	Megistopoda	aranea	M	Fur runner	monoxenous	reduced	uninfected								Panama	Frijoles	Neotropics	2015	P_2756
Artibeus jamaicensis	F	J	43		hollow tree/foliage	fruit	Streblidae	Megistopoda	aranea	F	Fur runner	monoxenous	reduced	uninfected								Panama	Pato_Horqueta	Neotropics	2015	P_2759
Artibeus jamaicensis	F	A	57		hollow tree/foliage	fruit	Streblidae	Megistopoda	aranea	M	Fur runner	monoxenous	reduced	uninfected								Panama	TresAlmendras	Neotropics	2015	P_2765
Artibeus jamaicensis	M	A	37		hollow tree/foliage	fruit	Streblidae	Megistopoda	aranea	M	Fur runner	monoxenous	reduced	uninfected								Panama	Isla Rancherita, Coiba	Neotropics	2015	P_2800
Artibeus jamaicensis	F	A	41.5		hollow tree/foliage	fruit	Streblidae	Megistopoda	aranea	M	Fur runner	monoxenous	reduced	uninfected								Panama	Guava	Neotropics	2015	P_2809
Artibeus jamaicensis	M	A	47.5		hollow tree/foliage	fruit	Streblidae	Megistopoda	aranea	M	Fur runner	monoxenous	reduced	uninfected								Panama	Pato_Horqueta	Neotropics	2015	P_2814
Artibeus jamaicensis	M	A	46		hollow tree/foliage	fruit	Streblidae	Megistopoda	aranea	F	Fur runner	monoxenous	reduced	uninfected								Panama	Mona Grita	Neotropics	2015	P_2831
Artibeus jamaicensis	M	A	44.5		hollow tree/foliage	fruit	Streblidae	Megistopoda	aranea	F	Fur runner	monoxenous	reduced	uninfected								Panama	Chicha	Neotropics	2015	P_2835
Artibeus jamaicensis	F	SA	46.5		hollow tree/foliage	fruit	Streblidae	Megistopoda	aranea	M	Fur runner	monoxenous	reduced	uninfected								Panama	Chicha	Neotropics	2015	P_2839
Artibeus jamaicensis	F	SA	46.5		hollow tree/foliage	fruit	Streblidae	Megistopoda	aranea	F	Fur runner	monoxenous	reduced	uninfected								Panama	Chicha	Neotropics	2015	P_2839
Artibeus jamaicensis	F	A	46		hollow tree/foliage	fruit	Streblidae	Megistopoda	aranea	M	Fur runner	monoxenous	reduced	uninfected								Panama	TresAlmendras	Neotropics	2015	P_2875
Artibeus jamaicensis	F	A	46		hollow tree/foliage	fruit	Streblidae	Megistopoda	aranea	M	Fur runner	monoxenous	reduced	uninfected								Panama	TresAlmendras	Neotropics	2015	P_2875
Artibeus jamaicensis	F	A	46		hollow tree/foliage	fruit	Streblidae	Megistopoda	aranea	M	Fur runner	monoxenous	reduced	uninfected								Panama	TresAlmendras	Neotropics	2015	P_2875
Artibeus jamaicensis	F	A	46		hollow tree/foliage	fruit	Streblidae	Megistopoda	aranea	M	Fur runner	monoxenous	reduced	uninfected								Panama	TresAlmendras	Neotropics	2015	P_2875
Artibeus jamaicensis	F	A	46		hollow tree/foliage	fruit	Streblidae	Megistopoda	aranea	F	Fur runner	monoxenous	reduced	uninfected								Panama	TresAlmendras	Neotropics	2015	P_2875
Artibeus jamaicensis	F	A	46		hollow tree/foliage	fruit	Streblidae	Megistopoda	aranea	F	Fur runner	monoxenous	reduced	uninfected								Panama	TresAlmendras	Neotropics	2015	P_2875
Artibeus jamaicensis	F	A	46		hollow tree/foliage	fruit	Streblidae	Megistopoda	aranea	F	Fur runner	monoxenous	reduced	uninfected								Panama	TresAlmendras	Neotropics	2015	P_2875
Artibeus jamaicensis	M	A	44		hollow tree/foliage	fruit	Streblidae	Megistopoda	aranea	M	Fur runner	monoxenous	reduced	uninfected								Panama	Chicha	Neotropics	2015	P_2898
Artibeus jamaicensis	F	A	47		hollow tree/foliage	fruit	Streblidae	Megistopoda	aranea	F	Fur runner	monoxenous	reduced	uninfected								Panama	Cerro Torre, Coiba	Neotropics	2015	P_2901
Artibeus jamaicensis	M	A	37		hollow tree/foliage	fruit	Streblidae	Megistopoda	aranea	M	Fur runner	monoxenous	reduced	uninfected								Panama	Guava	Neotropics	2015	P_2909
Artibeus jamaicensis	M	A	43.5		hollow tree/foliage	fruit	Streblidae	Megistopoda	aranea	F	Fur runner	monoxenous	reduced	uninfected								Panama	Guanabano	Neotropics	2015	P_2928
Artibeus jamaicensis	M	A	48.5		hollow tree/foliage	fruit	Streblidae	Megistopoda	aranea	M	Fur runner	monoxenous	reduced	uninfected								Panama	Pena Blanca	Neotropics	2015	P_2941
Artibeus jamaicensis	M	A	48.5		hollow tree/foliage	fruit	Streblidae	Megistopoda	aranea	F	Fur runner	monoxenous	reduced	uninfected								Panama	Pena Blanca	Neotropics	2015	P_2941
Artibeus jamaicensis	F	SA	36		hollow tree/foliage	fruit	Streblidae	Megistopoda	aranea	F	Fur runner	monoxenous	reduced	uninfected								Panama	TresAlmendras	Neotropics	2015	P_2943
Artibeus jamaicensis	F	A	42		hollow tree/foliage	fruit	Streblidae	Megistopoda	aranea	F	Fur runner	monoxenous	reduced	uninfected								Panama	Guanabano	Neotropics	2015	P_2948
Artibeus jamaicensis	F	A	40		hollow tree/foliage	fruit	Streblidae	Megistopoda	aranea	F	Fur runner	monoxenous	reduced	uninfected								Panama	Pato_Horqueta	Neotropics	2015	P_2949
Artibeus jamaicensis	M	SA/A?	45		hollow tree/foliage	fruit	Streblidae	Megistopoda	aranea	M	Fur runner	monoxenous	reduced	uninfected								Panama	Guanabano	Neotropics	2015	P_2953
Artibeus jamaicensis	M	A	NA		hollow tree/foliage	fruit	Streblidae	Megistopoda	aranea	F	Fur runner	monoxenous	reduced	uninfected								Panama	BCI	Neotropics	2015	P_2955
Artibeus jamaicensis	F	NA	NA		hollow tree/foliage	fruit	Streblidae	Megistopoda	aranea	F	Fur runner	monoxenous	reduced	uninfected								Panama	Cerro Torre, Coiba	Neotropics	2015	P_2958
Artibeus jamaicensis	F	NA	NA		hollow tree/foliage	fruit	Streblidae	Megistopoda	aranea	M	Fur runner	monoxenous	reduced	uninfected								Panama	Cerro Torre, Coiba	Neotropics	2015	P_2958
Artibeus jamaicensis	M	A	46		hollow tree/foliage	fruit	Streblidae	Megistopoda	aranea	M	Fur runner	monoxenous	reduced	uninfected								Panama	TresAlmendras	Neotropics	2015	P_2971
Artibeus jamaicensis	F	A	55		hollow tree/foliage	fruit	Streblidae	Megistopoda	aranea	F	Fur runner	monoxenous	reduced	uninfected								Panama	Isla Rancherita, Coiba	Neotropics	2015	P_2972
Artibeus jamaicensis	F	A	53		hollow tree/foliage	fruit	Streblidae	Megistopoda	aranea	F	Fur runner	monoxenous	reduced	uninfected								Panama	Isla Rancherita, Coiba	Neotropics	2015	P_3012
Artibeus jamaicensis	F	A	49.5		hollow tree/foliage	fruit	Streblidae	Megistopoda	aranea	M	Fur runner	monoxenous	reduced	uninfected								Panama	TresAlmendras	Neotropics	2015	P_3024
Artibeus jamaicensis	F	A	49.5		hollow tree/foliage	fruit	Streblidae	Megistopoda	aranea	F	Fur runner	monoxenous	reduced	uninfected								Panama	TresAlmendras	Neotropics	2015	P_3024
Artibeus jamaicensis	F	A	51.5		hollow tree/foliage	fruit	Streblidae	Megistopoda	aranea	M	Fur runner	monoxenous	reduced	uninfected								Panama	TresAlmendras	Neotropics	2015	P_3026
Artibeus jamaicensis	F	A	51.5		hollow tree/foliage	fruit	Streblidae	Megistopoda	aranea	F	Fur runner	monoxenous	reduced	uninfected								Panama	TresAlmendras	Neotropics	2015	P_3026
Artibeus jamaicensis	F	SA	NA		hollow tree/foliage	fruit	Streblidae	Megistopoda	aranea	M	Fur runner	monoxenous	reduced	uninfected								Panama	BCI	Neotropics	2015	P_3057
Artibeus jamaicensis	F	A	47		hollow tree/foliage	fruit	Streblidae	Megistopoda	aranea	M	Fur runner	monoxenous	reduced	uninfected								Panama	Mona Grita	Neotropics	2015	P_3074
Artibeus jamaicensis	F	A	47		hollow tree/foliage	fruit	Streblidae	Megistopoda	aranea	M	Fur runner	monoxenous	reduced	uninfected								Panama	Mona Grita	Neotropics	2015	P_3074
Artibeus jamaicensis	F	A	NA	62.4	hollow tree/foliage	fruit	Streblidae	Megistopoda	aranea	male	Fur runner	monoxenous	reduced	uninfected								Panama	Coiba_Isla_Rancheria	Neotropics	2015	P_3083
Artibeus jamaicensis	F	A	NA	62.4	hollow tree/foliage	fruit	Streblidae	Megistopoda	aranea	male	Fur runner	monoxenous	reduced	uninfected								Panama	Coiba_Isla_Rancheria	Neotropics	2015	P_3083
Artibeus jamaicensis	M	A	46.5		hollow tree/foliage	fruit	Streblidae	Megistopoda	aranea	M	Fur runner	monoxenous	reduced	uninfected								Panama	Mona Grita	Neotropics	2015	P_3088
Artibeus jamaicensis	F	A	48	58	hollow tree/foliage	fruit	Streblidae	Megistopoda	aranea	male	Fur runner	monoxenous	reduced	uninfected								Panama	Santa_Fe	Neotropics	2015	P_3094
Artibeus jamaicensis	F	A	48	58	hollow tree/foliage	fruit	Streblidae	Megistopoda	aranea	female	Fur runner	monoxenous	reduced	uninfected								Panama	Santa_Fe	Neotropics	2015	P_3094
Artibeus jamaicensis	M	A	51		hollow tree/foliage	fruit	Streblidae	Megistopoda	aranea	F	Fur runner	monoxenous	reduced	uninfected								Panama	Playa escondido, Coiba	Neotropics	2015	P_3096
Artibeus jamaicensis	F	A	45		hollow tree/foliage	fruit	Streblidae	Megistopoda	aranea	M	Fur runner	monoxenous	reduced	uninfected								Panama	Guanabano	Neotropics	2015	P_3125
Artibeus jamaicensis	F	A	45		hollow tree/foliage	fruit	Streblidae	Megistopoda	aranea	F	Fur runner	monoxenous	reduced	uninfected								Panama	Guanabano	Neotropics	2015	P_3125
Artibeus jamaicensis	F	A	45		hollow tree/foliage	fruit	Streblidae	Megistopoda	aranea	F	Fur runner	monoxenous	reduced	uninfected								Panama	Guanabano	Neotropics	2015	P_3125
Artibeus jamaicensis	F	A	44		hollow tree/foliage	fruit	Streblidae	Megistopoda	aranea	M	Fur runner	monoxenous	reduced	uninfected								Panama	Pena Blanca	Neotropics	2015	P_3129
Artibeus jamaicensis	F	A	44		hollow tree/foliage	fruit	Streblidae	Megistopoda	aranea	M	Fur runner	monoxenous	reduced	uninfected								Panama	Pena Blanca	Neotropics	2015	P_3129
Artibeus jamaicensis	F	A	47		hollow tree/foliage	fruit	Streblidae	Megistopoda	aranea	M	Fur runner	monoxenous	reduced	uninfected								Panama	Pena Blanca	Neotropics	2015	P_3130
Artibeus jamaicensis	F	A	NA		hollow tree/foliage	fruit	Streblidae	Megistopoda	aranea	M	Fur runner	monoxenous	reduced	uninfected								Panama	BCI	Neotropics	2015	P_3143
Artibeus jamaicensis	F	A	NA		hollow tree/foliage	fruit	Streblidae	Megistopoda	aranea	M	Fur runner	monoxenous	reduced	uninfected								Panama	BCI	Neotropics	2015	P_3143
Artibeus jamaicensis	F	A	NA		hollow tree/foliage	fruit	Streblidae	Megistopoda	aranea	F	Fur runner	monoxenous	reduced	uninfected								Panama	BCI	Neotropics	2015	P_3143
Artibeus jamaicensis	F	A	63		hollow tree/foliage	fruit	Streblidae	Megistopoda	aranea	F	Fur runner	monoxenous	reduced	uninfected								Panama	Playa escondido, Coiba	Neotropics	2015	P_3157
Artibeus jamaicensis	F	A	63		hollow tree/foliage	fruit	Streblidae	Megistopoda	aranea	M	Fur runner	monoxenous	reduced	uninfected								Panama	Playa escondido, Coiba	Neotropics	2015	P_3157
Artibeus jamaicensis	F	A	63		hollow tree/foliage	fruit	Streblidae	Megistopoda	aranea	M	Fur runner	monoxenous	reduced	uninfected								Panama	Playa escondido, Coiba	Neotropics	2015	P_3157
Artibeus jamaicensis	F	A	42		hollow tree/foliage	fruit	Streblidae	Megistopoda	aranea	M	Fur runner	monoxenous	reduced	uninfected								Panama	TresAlmendras	Neotropics	2015	P_3158
Artibeus jamaicensis	F	A	42		hollow tree/foliage	fruit	Streblidae	Megistopoda	aranea	M	Fur runner	monoxenous	reduced	uninfected								Panama	TresAlmendras	Neotropics	2015	P_3158
Artibeus jamaicensis	F	A	42		hollow tree/foliage	fruit	Streblidae	Megistopoda	aranea	F	Fur runner	monoxenous	reduced	uninfected								Panama	TresAlmendras	Neotropics	2015	P_3158
Artibeus jamaicensis	F	A	42		hollow tree/foliage	fruit	Streblidae	Megistopoda	aranea	F	Fur runner	monoxenous	reduced	uninfected								Panama	TresAlmendras	Neotropics	2015	P_3158
Artibeus jamaicensis	F	A	49	59.8	hollow tree/foliage	fruit	Streblidae	Megistopoda	aranea	female	Fur runner	monoxenous	reduced	uninfected								Panama	Coiba_Isla_Rancheria	Neotropics	2015	P_3167
Artibeus jamaicensis	F	A	49	59.8	hollow tree/foliage	fruit	Streblidae	Megistopoda	aranea	female	Fur runner	monoxenous	reduced	uninfected								Panama	Coiba_Isla_Rancheria	Neotropics	2015	P_3167
Artibeus jamaicensis	F	A	47		hollow tree/foliage	fruit	Streblidae	Megistopoda	aranea	M	Fur runner	monoxenous	reduced	uninfected								Panama	Isla Rancherita, Coiba	Neotropics	2015	P_3170
Artibeus jamaicensis	F	A	53		hollow tree/foliage	fruit	Streblidae	Megistopoda	aranea	M	Fur runner	monoxenous	reduced	uninfected								Panama	BCI	Neotropics	2015	P_3182
Artibeus jamaicensis	F	A	53		hollow tree/foliage	fruit	Streblidae	Megistopoda	aranea	F	Fur runner	monoxenous	reduced	uninfected								Panama	BCI	Neotropics	2015	P_3182
Artibeus jamaicensis	F	A	52		hollow tree/foliage	fruit	Streblidae	Megistopoda	aranea	F	Fur runner	monoxenous	reduced	uninfected								Panama	BCI	Neotropics	2015	P_3184
Artibeus jamaicensis	M	A	43		hollow tree/foliage	fruit	Streblidae	Megistopoda	aranea	M	Fur runner	monoxenous	reduced	uninfected								Panama	Guanabano	Neotropics	2015	P_3186
Artibeus jamaicensis	M	A	43		hollow tree/foliage	fruit	Streblidae	Megistopoda	aranea	M	Fur runner	monoxenous	reduced	uninfected								Panama	Guanabano	Neotropics	2015	P_3186
Artibeus jamaicensis	M	A	47		hollow tree/foliage	fruit	Streblidae	Megistopoda	aranea	M	Fur runner	monoxenous	reduced	uninfected								Panama	Guanabano	Neotropics	2015	P_3189
Artibeus jamaicensis	M	A	47		hollow tree/foliage	fruit	Streblidae	Megistopoda	aranea	F	Fur runner	monoxenous	reduced	uninfected								Panama	Guanabano	Neotropics	2015	P_3189
Artibeus jamaicensis	M	SA	NA		hollow tree/foliage	fruit	Streblidae	Megistopoda	aranea	M	Fur runner	monoxenous	reduced	uninfected								Panama	Mona Grita	Neotropics	2015	P_3194
Artibeus jamaicensis	M	SA	NA		hollow tree/foliage	fruit	Streblidae	Megistopoda	aranea	F	Fur runner	monoxenous	reduced	uninfected								Panama	Mona Grita	Neotropics	2015	P_3194
Artibeus jamaicensis	M	A	47		hollow tree/foliage	fruit	Streblidae	Megistopoda	aranea	M	Fur runner	monoxenous	reduced	uninfected								Panama	TresAlmendras	Neotropics	2015	P_3197
Artibeus jamaicensis	F	A	NA		hollow tree/foliage	fruit	Streblidae	Megistopoda	aranea	F	Fur runner	monoxenous	reduced	uninfected								Panama	TresAlmendras	Neotropics	2015	P_3268
Artibeus jamaicensis	F	A	NA		hollow tree/foliage	fruit	Streblidae	Megistopoda	aranea	F	Fur runner	monoxenous	reduced	uninfected								Panama	TresAlmendras	Neotropics	2015	P_3268
Artibeus jamaicensis	F	J	NA	60.4	hollow tree/foliage	fruit	Streblidae	Megistopoda	aranea	male	Fur runner	monoxenous	reduced	uninfected								Panama	BCI - Lutz Tower	Neotropics	2015	P_3279
Artibeus jamaicensis	F	J	NA	60.4	hollow tree/foliage	fruit	Streblidae	Megistopoda	aranea	male	Fur runner	monoxenous	reduced	uninfected								Panama	BCI - Lutz Tower	Neotropics	2015	P_3279
Artibeus jamaicensis	F	J	NA		hollow tree/foliage	fruit	Streblidae	Megistopoda	aranea	M	Fur runner	monoxenous	reduced	uninfected								Panama	Pena Blanca	Neotropics	2015	P_3337
Artibeus jamaicensis	F	J	NA		hollow tree/foliage	fruit	Streblidae	Megistopoda	aranea	M	Fur runner	monoxenous	reduced	uninfected								Panama	TresAlmendras	Neotropics	2015	P_3352
Artibeus jamaicensis	F	J	NA		hollow tree/foliage	fruit	Streblidae	Megistopoda	aranea	M	Fur runner	monoxenous	reduced	uninfected								Panama	TresAlmendras	Neotropics	2015	P_3352
Artibeus jamaicensis	M	A	NA		hollow tree/foliage	fruit	Streblidae	Megistopoda	aranea	M	Fur runner	monoxenous	reduced	uninfected								Panama	BCI	Neotropics	2015	P_3372
Artibeus jamaicensis	M	A	NA		hollow tree/foliage	fruit	Streblidae	Megistopoda	aranea	M	Fur runner	monoxenous	reduced	uninfected								Panama	BCI	Neotropics	2015	P_3372
Artibeus jamaicensis	F	SA	41		hollow tree/foliage	fruit	Streblidae	Megistopoda	aranea	M	Fur runner	monoxenous	reduced	uninfected								Panama	ElGiral_WaspFragment	Neotropics	2015	P_3374
Artibeus jamaicensis	F	A	57		hollow tree/foliage	fruit	Streblidae	Megistopoda	aranea	F	Fur runner	monoxenous	reduced	uninfected								Panama	Guanabano	Neotropics	2015	P_3385
Artibeus jamaicensis	M	J	40		hollow tree/foliage	fruit	Streblidae	Megistopoda	aranea	M	Fur runner	monoxenous	reduced	uninfected								Panama	BCI	Neotropics	2015	P_3404
Artibeus jamaicensis	F	J	46		hollow tree/foliage	fruit	Streblidae	Megistopoda	aranea	M	Fur runner	monoxenous	reduced	uninfected								Panama	Pato_Horqueta	Neotropics	2015	P_3407
Artibeus jamaicensis	F	J	46		hollow tree/foliage	fruit	Streblidae	Megistopoda	aranea	F	Fur runner	monoxenous	reduced	uninfected								Panama	Pato_Horqueta	Neotropics	2015	P_3407
Artibeus jamaicensis	F	SA	42		hollow tree/foliage	fruit	Streblidae	Megistopoda	aranea	M	Fur runner	monoxenous	reduced	uninfected								Panama	Guanabano	Neotropics	2015	P_3408
Artibeus jamaicensis	F	SA	42		hollow tree/foliage	fruit	Streblidae	Megistopoda	aranea	F	Fur runner	monoxenous	reduced	uninfected								Panama	Guanabano	Neotropics	2015	P_3408
Artibeus jamaicensis	F	SA	42		hollow tree/foliage	fruit	Streblidae	Megistopoda	aranea	F	Fur runner	monoxenous	reduced	uninfected								Panama	Guanabano	Neotropics	2015	P_3408
Artibeus jamaicensis	F	SA	42		hollow tree/foliage	fruit	Streblidae	Megistopoda	aranea	F	Fur runner	monoxenous	reduced	uninfected								Panama	Guanabano	Neotropics	2015	P_3408
Artibeus jamaicensis	M	SA	50		hollow tree/foliage	fruit	Streblidae	Megistopoda	aranea	M	Fur runner	monoxenous	reduced	uninfected								Panama	Bohio	Neotropics	2015	P_3409
Artibeus jamaicensis	F	A	58		hollow tree/foliage	fruit	Streblidae	Megistopoda	aranea	M	Fur runner	monoxenous	reduced	uninfected								Panama	Guanabano	Neotropics	2015	P_3411
Artibeus jamaicensis	F	A	58		hollow tree/foliage	fruit	Streblidae	Megistopoda	aranea	M	Fur runner	monoxenous	reduced	uninfected								Panama	Guanabano	Neotropics	2015	P_3411
Artibeus jamaicensis	M	SA	NA		hollow tree/foliage	fruit	Streblidae	Megistopoda	aranea	M	Fur runner	monoxenous	reduced	uninfected								Panama	Mona Grita	Neotropics	2015	P_3412
Artibeus jamaicensis	M	J	42		hollow tree/foliage	fruit	Streblidae	Megistopoda	aranea	M	Fur runner	monoxenous	reduced	uninfected								Panama	BCI	Neotropics	2015	P_3415
Artibeus jamaicensis	F	J	40		hollow tree/foliage	fruit	Streblidae	Megistopoda	aranea	M	Fur runner	monoxenous	reduced	uninfected								Panama	Pato_Horqueta	Neotropics	2015	P_3416
Artibeus jamaicensis	M	A	NA		hollow tree/foliage	fruit	Streblidae	Megistopoda	aranea	M	Fur runner	monoxenous	reduced	uninfected								Panama	Mona Grita	Neotropics	2015	P_3421
Artibeus jamaicensis	F	SA	49		hollow tree/foliage	fruit	Streblidae	Megistopoda	aranea	F	Fur runner	monoxenous	reduced	uninfected								Panama	Mona Grita	Neotropics	2015	P_3439
Artibeus jamaicensis	F	A	NA		hollow tree/foliage	fruit	Streblidae	Megistopoda	aranea	F	Fur runner	monoxenous	reduced	uninfected								Panama	Bohio	Neotropics	2015	P_3440
Artibeus jamaicensis	F	SA	43		hollow tree/foliage	fruit	Streblidae	Megistopoda	aranea	M	Fur runner	monoxenous	reduced	uninfected								Panama	BCI	Neotropics	2015	P_3442
Artibeus jamaicensis	F	A	56		hollow tree/foliage	fruit	Streblidae	Megistopoda	aranea	F	Fur runner	monoxenous	reduced	uninfected								Panama	Pato_Horqueta	Neotropics	2015	P_3443
Artibeus jamaicensis	M	A	NA		hollow tree/foliage	fruit	Streblidae	Megistopoda	aranea	M	Fur runner	monoxenous	reduced	uninfected								Panama	Frijoles	Neotropics	2015	P_3444
Artibeus jamaicensis	M	A	NA		hollow tree/foliage	fruit	Streblidae	Megistopoda	aranea	F	Fur runner	monoxenous	reduced	uninfected								Panama	Frijoles	Neotropics	2015	P_3444
Artibeus jamaicensis	F	A	58		hollow tree/foliage	fruit	Streblidae	Megistopoda	aranea	M	Fur runner	monoxenous	reduced	uninfected								Panama	Pato_Horqueta	Neotropics	2015	P_3447
Artibeus jamaicensis	F	A	47		hollow tree/foliage	fruit	Streblidae	Megistopoda	aranea	F	Fur runner	monoxenous	reduced	uninfected								Panama	Pato_Horqueta	Neotropics	2015	P_3466
Artibeus jamaicensis	F	A	47		hollow tree/foliage	fruit	Streblidae	Megistopoda	aranea	F	Fur runner	monoxenous	reduced	uninfected								Panama	Pato_Horqueta	Neotropics	2015	P_3466
Artibeus jamaicensis	F	A	47		hollow tree/foliage	fruit	Streblidae	Megistopoda	aranea	M	Fur runner	monoxenous	reduced	uninfected								Panama	Bohio	Neotropics	2015	P_3467
Artibeus jamaicensis	M	J	35		hollow tree/foliage	fruit	Streblidae	Megistopoda	aranea	M	Fur runner	monoxenous	reduced	uninfected								Panama	Guanabano	Neotropics	2015	P_3470
Artibeus jamaicensis	F	A	45		hollow tree/foliage	fruit	Streblidae	Megistopoda	aranea	F	Fur runner	monoxenous	reduced	uninfected								Panama	BCI	Neotropics	2015	P_3476
Artibeus jamaicensis	M	A	48		hollow tree/foliage	fruit	Streblidae	Megistopoda	aranea	M	Fur runner	monoxenous	reduced	uninfected								Panama	Pato_Horqueta	Neotropics	2015	P_3480
Artibeus jamaicensis	M	A	NA		hollow tree/foliage	fruit	Streblidae	Megistopoda	aranea	F	Fur runner	monoxenous	reduced	uninfected								Panama	Mona Grita	Neotropics	2015	P_3482
Artibeus jamaicensis	M	A	48		hollow tree/foliage	fruit	Streblidae	Megistopoda	aranea	M	Fur runner	monoxenous	reduced	uninfected								Panama	Pato_Horqueta	Neotropics	2015	P_3483
Artibeus jamaicensis	F	SA	47		hollow tree/foliage	fruit	Streblidae	Megistopoda	aranea	M	Fur runner	monoxenous	reduced	uninfected								Panama	BCI	Neotropics	2015	P_3488
Artibeus jamaicensis	F	SA	47		hollow tree/foliage	fruit	Streblidae	Megistopoda	aranea	M	Fur runner	monoxenous	reduced	uninfected								Panama	BCI	Neotropics	2015	P_3488
Artibeus jamaicensis	F	SA	47		hollow tree/foliage	fruit	Streblidae	Megistopoda	aranea	M	Fur runner	monoxenous	reduced	uninfected								Panama	BCI	Neotropics	2015	P_3488
Artibeus jamaicensis	F	SA	47		hollow tree/foliage	fruit	Streblidae	Megistopoda	aranea	M	Fur runner	monoxenous	reduced	uninfected								Panama	BCI	Neotropics	2015	P_3488
Artibeus jamaicensis	M	A	49		hollow tree/foliage	fruit	Streblidae	Megistopoda	aranea	M	Fur runner	monoxenous	reduced	uninfected								Panama	Bohio	Neotropics	2015	P_3490
Artibeus jamaicensis	M	A	NA		hollow tree/foliage	fruit	Streblidae	Megistopoda	aranea	M	Fur runner	monoxenous	reduced	uninfected								Panama	Mona Grita	Neotropics	2015	P_3491
Artibeus jamaicensis	F	A	45		hollow tree/foliage	fruit	Streblidae	Megistopoda	aranea	M	Fur runner	monoxenous	reduced	uninfected								Panama	BCI	Neotropics	2015	P_3494
Artibeus jamaicensis	F	A	45		hollow tree/foliage	fruit	Streblidae	Megistopoda	aranea	M	Fur runner	monoxenous	reduced	uninfected								Panama	BCI	Neotropics	2015	P_3494
Artibeus jamaicensis	F	A	45		hollow tree/foliage	fruit	Streblidae	Megistopoda	aranea	F	Fur runner	monoxenous	reduced	uninfected								Panama	BCI	Neotropics	2015	P_3494
Artibeus jamaicensis	M	J	36		hollow tree/foliage	fruit	Streblidae	Megistopoda	aranea	M	Fur runner	monoxenous	reduced	uninfected								Panama	Frijoles	Neotropics	2015	P_3495
Artibeus jamaicensis	M	J	36		hollow tree/foliage	fruit	Streblidae	Megistopoda	aranea	M	Fur runner	monoxenous	reduced	uninfected								Panama	Frijoles	Neotropics	2015	P_3495
Artibeus jamaicensis	M	A	51		hollow tree/foliage	fruit	Streblidae	Megistopoda	aranea	M	Fur runner	monoxenous	reduced	uninfected								Panama	Pato_Horqueta	Neotropics	2015	P_3496
Artibeus jamaicensis	F	J	47		hollow tree/foliage	fruit	Streblidae	Megistopoda	aranea	M	Fur runner	monoxenous	reduced	uninfected								Panama	Bohio	Neotropics	2015	P_3498
Artibeus jamaicensis	F	J	47		hollow tree/foliage	fruit	Streblidae	Megistopoda	aranea	M	Fur runner	monoxenous	reduced	uninfected								Panama	Bohio	Neotropics	2015	P_3498
Artibeus jamaicensis	F	J	47		hollow tree/foliage	fruit	Streblidae	Megistopoda	aranea	M	Fur runner	monoxenous	reduced	uninfected								Panama	Bohio	Neotropics	2015	P_3498
Artibeus jamaicensis	F	J	47		hollow tree/foliage	fruit	Streblidae	Megistopoda	aranea	F	Fur runner	monoxenous	reduced	uninfected								Panama	Bohio	Neotropics	2015	P_3498
Artibeus jamaicensis	F	J	47		hollow tree/foliage	fruit	Streblidae	Megistopoda	aranea	F	Fur runner	monoxenous	reduced	uninfected								Panama	Bohio	Neotropics	2015	P_3498
Artibeus jamaicensis	F	A	53		hollow tree/foliage	fruit	Streblidae	Megistopoda	aranea	M	Fur runner	monoxenous	reduced	uninfected								Panama	Frijoles	Neotropics	2015	P_3499
Artibeus jamaicensis	F	A	53		hollow tree/foliage	fruit	Streblidae	Megistopoda	aranea	M	Fur runner	monoxenous	reduced	uninfected								Panama	Frijoles	Neotropics	2015	P_3499
Artibeus jamaicensis	F	A	53		hollow tree/foliage	fruit	Streblidae	Megistopoda	aranea	M	Fur runner	monoxenous	reduced	uninfected								Panama	Frijoles	Neotropics	2015	P_3499
Artibeus jamaicensis	F	A	52		hollow tree/foliage	fruit	Streblidae	Megistopoda	aranea	M	Fur runner	monoxenous	reduced	uninfected								Panama	Bohio	Neotropics	2015	P_3500
Artibeus jamaicensis	F	A	52		hollow tree/foliage	fruit	Streblidae	Megistopoda	aranea	M	Fur runner	monoxenous	reduced	uninfected								Panama	Bohio	Neotropics	2015	P_3500
Artibeus jamaicensis	F	A	52		hollow tree/foliage	fruit	Streblidae	Megistopoda	aranea	F	Fur runner	monoxenous	reduced	uninfected								Panama	Bohio	Neotropics	2015	P_3500
Artibeus jamaicensis	M	J	40		hollow tree/foliage	fruit	Streblidae	Megistopoda	aranea	M	Fur runner	monoxenous	reduced	uninfected								Panama	BCI	Neotropics	2015	P_3504
Artibeus jamaicensis	F	J	51		hollow tree/foliage	fruit	Streblidae	Megistopoda	aranea	M	Fur runner	monoxenous	reduced	uninfected								Panama	BCI	Neotropics	2015	P_3515
Artibeus jamaicensis	F	SA	44		hollow tree/foliage	fruit	Streblidae	Megistopoda	aranea	M	Fur runner	monoxenous	reduced	uninfected								Panama	ElGiral_WaspFragment	Neotropics	2015	P_3526
Artibeus jamaicensis	F	SA	44		hollow tree/foliage	fruit	Streblidae	Megistopoda	aranea	F	Fur runner	monoxenous	reduced	uninfected								Panama	ElGiral_WaspFragment	Neotropics	2015	P_3526
Artibeus jamaicensis	F	A	NA		hollow tree/foliage	fruit	Streblidae	Megistopoda	aranea	M	Fur runner	monoxenous	reduced	uninfected								Panama	Pena Blanca	Neotropics	2015	P_3529
Artibeus jamaicensis	F	A	NA		hollow tree/foliage	fruit	Streblidae	Megistopoda	aranea	F	Fur runner	monoxenous	reduced	uninfected								Panama	Pena Blanca	Neotropics	2015	P_3529
Artibeus jamaicensis	M	J	46		hollow tree/foliage	fruit	Streblidae	Megistopoda	aranea	M	Fur runner	monoxenous	reduced	uninfected								Panama	BCI	Neotropics	2015	P_3534
Artibeus jamaicensis	M	J	46		hollow tree/foliage	fruit	Streblidae	Megistopoda	aranea	M	Fur runner	monoxenous	reduced	uninfected								Panama	BCI	Neotropics	2015	P_3534
Artibeus jamaicensis	M	J	39		hollow tree/foliage	fruit	Streblidae	Megistopoda	aranea	M	Fur runner	monoxenous	reduced	uninfected								Panama	Guanabano	Neotropics	2015	P_3540
Artibeus jamaicensis	M	J	39		hollow tree/foliage	fruit	Streblidae	Megistopoda	aranea	F	Fur runner	monoxenous	reduced	uninfected								Panama	Guanabano	Neotropics	2015	P_3540
Artibeus jamaicensis	F	A	54		hollow tree/foliage	fruit	Streblidae	Megistopoda	aranea	F	Fur runner	monoxenous	reduced	uninfected								Panama	Guanabano	Neotropics	2015	P_3542
Artibeus jamaicensis	M	SA	37		hollow tree/foliage	fruit	Streblidae	Megistopoda	aranea	M	Fur runner	monoxenous	reduced	uninfected								Panama	Guanabano	Neotropics	2015	P_3556
Artibeus jamaicensis	M	SA	37		hollow tree/foliage	fruit	Streblidae	Megistopoda	aranea	M	Fur runner	monoxenous	reduced	uninfected								Panama	Guanabano	Neotropics	2015	P_3556
Artibeus jamaicensis	M	SA	37		hollow tree/foliage	fruit	Streblidae	Megistopoda	aranea	F	Fur runner	monoxenous	reduced	uninfected								Panama	Guanabano	Neotropics	2015	P_3556
Artibeus jamaicensis	F	SA	48		hollow tree/foliage	fruit	Streblidae	Megistopoda	aranea	M	Fur runner	monoxenous	reduced	uninfected								Panama	Bohio	Neotropics	2015	P_3558
Artibeus jamaicensis	M	A	NA		hollow tree/foliage	fruit	Streblidae	Megistopoda	aranea	M	Fur runner	monoxenous	reduced	uninfected								Panama	BCI	Neotropics	2015	P_3562
Artibeus jamaicensis	M	J	44		hollow tree/foliage	fruit	Streblidae	Megistopoda	aranea	M	Fur runner	monoxenous	reduced	uninfected								Panama	Bohio	Neotropics	2015	P_3567
Artibeus jamaicensis	M	J	44		hollow tree/foliage	fruit	Streblidae	Megistopoda	aranea	M	Fur runner	monoxenous	reduced	uninfected								Panama	Bohio	Neotropics	2015	P_3567
Artibeus jamaicensis	M	J	44		hollow tree/foliage	fruit	Streblidae	Megistopoda	aranea	M	Fur runner	monoxenous	reduced	uninfected								Panama	Guava	Neotropics	2015	P_3602
Artibeus jamaicensis	F	A	49		hollow tree/foliage	fruit	Streblidae	Megistopoda	aranea	M	Fur runner	monoxenous	reduced	uninfected								Panama	Guava	Neotropics	2015	P_3608
Artibeus jamaicensis	F	A	NA		hollow tree/foliage	fruit	Streblidae	Megistopoda	aranea	M	Fur runner	monoxenous	reduced	uninfected								Panama	Mona Grita	Neotropics	2015	P_3612
Artibeus jamaicensis	F	A	NA		hollow tree/foliage	fruit	Streblidae	Megistopoda	aranea	M	Fur runner	monoxenous	reduced	uninfected								Panama	Mona Grita	Neotropics	2015	P_3613
Artibeus jamaicensis	F	SA	NA		hollow tree/foliage	fruit	Streblidae	Megistopoda	aranea	M	Fur runner	monoxenous	reduced	uninfected								Panama	Mona Grita	Neotropics	2015	P_3618
Artibeus jamaicensis	F	SA	NA		hollow tree/foliage	fruit	Streblidae	Megistopoda	aranea	M	Fur runner	monoxenous	reduced	uninfected								Panama	Mona Grita	Neotropics	2015	P_3618
Artibeus jamaicensis	F	SA	NA		hollow tree/foliage	fruit	Streblidae	Megistopoda	aranea	F	Fur runner	monoxenous	reduced	uninfected								Panama	Mona Grita	Neotropics	2015	P_3618
Artibeus jamaicensis	F	J	41		hollow tree/foliage	fruit	Streblidae	Megistopoda	aranea	M	Fur runner	monoxenous	reduced	uninfected								Panama	Guava	Neotropics	2015	P_3622
Artibeus jamaicensis	F	A	43		hollow tree/foliage	fruit	Streblidae	Megistopoda	aranea	F	Fur runner	monoxenous	reduced	uninfected								Panama	ElGiral_WaspFragment	Neotropics	2015	P_3623
Artibeus jamaicensis	M	A	49		hollow tree/foliage	fruit	Streblidae	Megistopoda	aranea	M	Fur runner	monoxenous	reduced	uninfected								Panama	ElGiral_NiceRiverFragment	Neotropics	2015	P_3628
Artibeus jamaicensis	F	A	52		hollow tree/foliage	fruit	Streblidae	Megistopoda	aranea	F	Fur runner	monoxenous	reduced	uninfected								Panama	ElGiral_VillageFragment	Neotropics	2015	P_3631
Artibeus jamaicensis	F	A	52		hollow tree/foliage	fruit	Streblidae	Megistopoda	aranea	F	Fur runner	monoxenous	reduced	uninfected								Panama	ElGiral_VillageFragment	Neotropics	2015	P_3631
Artibeus jamaicensis	F	J	50		hollow tree/foliage	fruit	Streblidae	Megistopoda	aranea	M	Fur runner	monoxenous	reduced	uninfected								Panama	Guanabano	Neotropics	2015	P_3637
Artibeus jamaicensis	F	J	50		hollow tree/foliage	fruit	Streblidae	Megistopoda	aranea	M	Fur runner	monoxenous	reduced	uninfected								Panama	Guanabano	Neotropics	2015	P_3637
Artibeus jamaicensis	F	SA	42		hollow tree/foliage	fruit	Streblidae	Megistopoda	aranea	M	Fur runner	monoxenous	reduced	uninfected								Panama	Guava	Neotropics	2015	P_3638
Artibeus jamaicensis	F	SA	42		hollow tree/foliage	fruit	Streblidae	Megistopoda	aranea	M	Fur runner	monoxenous	reduced	uninfected								Panama	Guava	Neotropics	2015	P_3638
Artibeus jamaicensis	F	SA	42		hollow tree/foliage	fruit	Streblidae	Megistopoda	aranea	F	Fur runner	monoxenous	reduced	uninfected								Panama	Guava	Neotropics	2015	P_3638
Artibeus jamaicensis	F	A	NA		hollow tree/foliage	fruit	Streblidae	Megistopoda	aranea	M	Fur runner	monoxenous	reduced	uninfected								Panama	Mona Grita	Neotropics	2015	P_3648
Artibeus jamaicensis	F	A	63		hollow tree/foliage	fruit	Streblidae	Megistopoda	aranea	M	Fur runner	monoxenous	reduced	uninfected								Panama	Pato_Horqueta	Neotropics	2015	P_3654
Artibeus jamaicensis	M	A	47		hollow tree/foliage	fruit	Streblidae	Megistopoda	aranea	M	Fur runner	monoxenous	reduced	uninfected								Panama	Guanabano	Neotropics	2015	P_3683
Artibeus jamaicensis	F	J	43		hollow tree/foliage	fruit	Streblidae	Megistopoda	aranea	F	Fur runner	monoxenous	reduced	uninfected								Panama	Pena Blanca	Neotropics	2015	P_3684
Artibeus jamaicensis	F	J	42		hollow tree/foliage	fruit	Streblidae	Megistopoda	aranea	F	Fur runner	monoxenous	reduced	uninfected								Panama	BCI	Neotropics	2015	P_3690
Artibeus jamaicensis	F	J	46		hollow tree/foliage	fruit	Streblidae	Megistopoda	aranea	M	Fur runner	monoxenous	reduced	uninfected								Panama	Guava	Neotropics	2015	P_3691
Artibeus jamaicensis	M	A	48		hollow tree/foliage	fruit	Streblidae	Megistopoda	aranea	M	Fur runner	monoxenous	reduced	uninfected								Panama	Guanabano	Neotropics	2015	P_3692
Artibeus jamaicensis	F	A	55		hollow tree/foliage	fruit	Streblidae	Megistopoda	aranea	M	Fur runner	monoxenous	reduced	uninfected								Panama	Frijoles	Neotropics	2015	P_3694
Artibeus jamaicensis	F	A	55		hollow tree/foliage	fruit	Streblidae	Megistopoda	aranea	M	Fur runner	monoxenous	reduced	uninfected								Panama	Frijoles	Neotropics	2015	P_3694
Artibeus jamaicensis	F	A	55		hollow tree/foliage	fruit	Streblidae	Megistopoda	aranea	F	Fur runner	monoxenous	reduced	uninfected								Panama	Frijoles	Neotropics	2015	P_3694
Artibeus jamaicensis	F	A	NA		hollow tree/foliage	fruit	Streblidae	Megistopoda	aranea	M	Fur runner	monoxenous	reduced	uninfected								Panama	ElGiral_VillageFragment	Neotropics	2015	P_3698
Artibeus jamaicensis	F	A	52		hollow tree/foliage	fruit	Streblidae	Megistopoda	aranea	M	Fur runner	monoxenous	reduced	uninfected								Panama	BCI	Neotropics	2015	P_3700
Artibeus jamaicensis	M	J	NA		hollow tree/foliage	fruit	Streblidae	Megistopoda	aranea	F	Fur runner	monoxenous	reduced	uninfected								Panama	Mona Grita	Neotropics	2015	P_3705
Artibeus jamaicensis	M	J	NA		hollow tree/foliage	fruit	Streblidae	Megistopoda	aranea	F	Fur runner	monoxenous	reduced	uninfected								Panama	Mona Grita	Neotropics	2015	P_3705
Artibeus jamaicensis	M	A	NA		hollow tree/foliage	fruit	Streblidae	Megistopoda	aranea	M	Fur runner	monoxenous	reduced	uninfected								Panama	Pena Blanca	Neotropics	2015	P_3706
Artibeus jamaicensis	M	A	NA		hollow tree/foliage	fruit	Streblidae	Megistopoda	aranea	F	Fur runner	monoxenous	reduced	uninfected								Panama	Pena Blanca	Neotropics	2015	P_3706
Artibeus jamaicensis	F	A	54		hollow tree/foliage	fruit	Streblidae	Megistopoda	aranea	M	Fur runner	monoxenous	reduced	uninfected								Panama	Bohio	Neotropics	2015	P_3708
Artibeus jamaicensis	F	A	54		hollow tree/foliage	fruit	Streblidae	Megistopoda	aranea	M	Fur runner	monoxenous	reduced	uninfected								Panama	Bohio	Neotropics	2015	P_3708
Artibeus jamaicensis	F	A	54		hollow tree/foliage	fruit	Streblidae	Megistopoda	aranea	F	Fur runner	monoxenous	reduced	uninfected								Panama	Bohio	Neotropics	2015	P_3708
Artibeus jamaicensis	F	A	54		hollow tree/foliage	fruit	Streblidae	Megistopoda	aranea	F	Fur runner	monoxenous	reduced	uninfected								Panama	Bohio	Neotropics	2015	P_3708
Artibeus jamaicensis	F	A	52		hollow tree/foliage	fruit	Streblidae	Megistopoda	aranea	M	Fur runner	monoxenous	reduced	uninfected								Panama	Guava	Neotropics	2015	P_3715
Artibeus jamaicensis	F	A	52		hollow tree/foliage	fruit	Streblidae	Megistopoda	aranea	F	Fur runner	monoxenous	reduced	uninfected								Panama	Guava	Neotropics	2015	P_3715
Artibeus jamaicensis	F	A	52		hollow tree/foliage	fruit	Streblidae	Megistopoda	aranea	F	Fur runner	monoxenous	reduced	uninfected								Panama	Guava	Neotropics	2015	P_3715
Artibeus jamaicensis	F	J	45		hollow tree/foliage	fruit	Streblidae	Megistopoda	aranea	M	Fur runner	monoxenous	reduced	uninfected								Panama	Pena Blanca	Neotropics	2015	P_3718
Artibeus jamaicensis	F	J	45		hollow tree/foliage	fruit	Streblidae	Megistopoda	aranea	M	Fur runner	monoxenous	reduced	uninfected								Panama	Pena Blanca	Neotropics	2015	P_3718
Artibeus jamaicensis	F	A	50		hollow tree/foliage	fruit	Streblidae	Megistopoda	aranea	F	Fur runner	monoxenous	reduced	uninfected								Panama	ElGiral_BuenaVista	Neotropics	2015	P_3733
Artibeus jamaicensis	F	J	NA		hollow tree/foliage	fruit	Streblidae	Megistopoda	aranea	M	Fur runner	monoxenous	reduced	uninfected								Panama	Frijoles	Neotropics	2015	P_3744
Artibeus jamaicensis	M	A	33		hollow tree/foliage	fruit	Streblidae	Megistopoda	aranea	F	Fur runner	monoxenous	reduced	uninfected								Panama	ElGiral_BuenaVista	Neotropics	2015	P_3749
Artibeus jamaicensis	F	J	48		hollow tree/foliage	fruit	Streblidae	Megistopoda	aranea	M	Fur runner	monoxenous	reduced	uninfected								Panama	ElGiral_WaspFragment	Neotropics	2015	P_3767
Artibeus jamaicensis	M	J	40		hollow tree/foliage	fruit	Streblidae	Megistopoda	aranea	M	Fur runner	monoxenous	reduced	uninfected								Panama	Guanabano	Neotropics	2015	P_3775
Artibeus jamaicensis	F	SA	50		hollow tree/foliage	fruit	Streblidae	Megistopoda	aranea	M	Fur runner	monoxenous	reduced	uninfected								Panama	Bohio	Neotropics	2015	P_3778
Artibeus jamaicensis	F	SA	50		hollow tree/foliage	fruit	Streblidae	Megistopoda	aranea	F	Fur runner	monoxenous	reduced	uninfected								Panama	Bohio	Neotropics	2015	P_3778
Artibeus jamaicensis	M	A	NA		hollow tree/foliage	fruit	Streblidae	Megistopoda	aranea	M	Fur runner	monoxenous	reduced	uninfected								Panama	Mona Grita	Neotropics	2015	P_3782
Artibeus jamaicensis	M	A	45		hollow tree/foliage	fruit	Streblidae	Megistopoda	aranea	M	Fur runner	monoxenous	reduced	uninfected								Panama	BCI	Neotropics	2015	P_3786
Artibeus jamaicensis	M	J	38		hollow tree/foliage	fruit	Streblidae	Megistopoda	aranea	M	Fur runner	monoxenous	reduced	uninfected								Panama	BCI	Neotropics	2015	P_3789
Artibeus jamaicensis	F	A	51		hollow tree/foliage	fruit	Streblidae	Megistopoda	aranea	M	Fur runner	monoxenous	reduced	uninfected								Panama	ElGiral_WaspFragment	Neotropics	2015	P_3793
Artibeus jamaicensis	F	J	NA		hollow tree/foliage	fruit	Streblidae	Megistopoda	aranea	M	Fur runner	monoxenous	reduced	uninfected								Panama	Frijoles	Neotropics	2015	P_3795
Artibeus jamaicensis	F	A	NA		hollow tree/foliage	fruit	Streblidae	Megistopoda	aranea	M	Fur runner	monoxenous	reduced	uninfected								Panama	Frijoles	Neotropics	2015	P_3797
Artibeus jamaicensis	F	A	NA		hollow tree/foliage	fruit	Streblidae	Megistopoda	aranea	F	Fur runner	monoxenous	reduced	uninfected								Panama	Frijoles	Neotropics	2015	P_3797
Artibeus jamaicensis	F	A	55		hollow tree/foliage	fruit	Streblidae	Megistopoda	aranea	M	Fur runner	monoxenous	reduced	uninfected								Panama	Bohio	Neotropics	2015	P_3800
Artibeus jamaicensis	F	A	55		hollow tree/foliage	fruit	Streblidae	Megistopoda	aranea	F	Fur runner	monoxenous	reduced	uninfected								Panama	Bohio	Neotropics	2015	P_3800
Artibeus jamaicensis	F	SA	49		hollow tree/foliage	fruit	Streblidae	Megistopoda	aranea	F	Fur runner	monoxenous	reduced	uninfected								Panama	Bohio	Neotropics	2015	P_3809
Artibeus jamaicensis	M	SA	53		hollow tree/foliage	fruit	Streblidae	Megistopoda	aranea	M	Fur runner	monoxenous	reduced	uninfected								Panama	Mona Grita	Neotropics	2015	P_3872
Artibeus jamaicensis	M	A	50		hollow tree/foliage	fruit	Streblidae	Megistopoda	aranea	M	Fur runner	monoxenous	reduced	uninfected								Panama	ElGiral_WaspFragment	Neotropics	2015	P_3873
Artibeus jamaicensis	M	A	49		hollow tree/foliage	fruit	Streblidae	Megistopoda	aranea	M	Fur runner	monoxenous	reduced	uninfected								Panama	Guanabano	Neotropics	2015	P_3889
Artibeus jamaicensis	M	A	49		hollow tree/foliage	fruit	Streblidae	Megistopoda	aranea	F	Fur runner	monoxenous	reduced	uninfected								Panama	Guanabano	Neotropics	2015	P_3889
Artibeus jamaicensis	F	J	NA		hollow tree/foliage	fruit	Streblidae	Megistopoda	aranea	F	Fur runner	monoxenous	reduced	uninfected								Panama	ElGiral_VillageFragment	Neotropics	2015	P_3893
Artibeus jamaicensis	F	J	NA		hollow tree/foliage	fruit	Streblidae	Megistopoda	aranea	F	Fur runner	monoxenous	reduced	uninfected								Panama	ElGiral_VillageFragment	Neotropics	2015	P_3893
Artibeus jamaicensis	M	J	NA		hollow tree/foliage	fruit	Streblidae	Megistopoda	aranea	M	Fur runner	monoxenous	reduced	uninfected								Panama	Pena Blanca	Neotropics	2015	P_3904
Artibeus jamaicensis	M	J	NA		hollow tree/foliage	fruit	Streblidae	Megistopoda	aranea	F	Fur runner	monoxenous	reduced	uninfected								Panama	Pena Blanca	Neotropics	2015	P_3904
Artibeus jamaicensis	M	A	49		hollow tree/foliage	fruit	Streblidae	Megistopoda	aranea	M	Fur runner	monoxenous	reduced	uninfected								Panama	ElGiral_BuenaVista	Neotropics	2015	P_3905
Artibeus jamaicensis	M	A	47		hollow tree/foliage	fruit	Streblidae	Megistopoda	aranea	F	Fur runner	monoxenous	reduced	uninfected								Panama	Guanabano	Neotropics	2015	P_3907
Artibeus jamaicensis	F	J	42		hollow tree/foliage	fruit	Streblidae	Megistopoda	aranea	F	Fur runner	monoxenous	reduced	uninfected								Panama	Pena Blanca	Neotropics	2015	P_3908
Artibeus jamaicensis	M	SA	48		hollow tree/foliage	fruit	Streblidae	Megistopoda	aranea	M	Fur runner	monoxenous	reduced	uninfected								Panama	Mona Grita	Neotropics	2015	P_3915
Artibeus jamaicensis	F	J	38		hollow tree/foliage	fruit	Streblidae	Megistopoda	aranea	M	Fur runner	monoxenous	reduced	uninfected								Panama	Pena Blanca	Neotropics	2015	P_3918
Artibeus jamaicensis	F	J	44		hollow tree/foliage	fruit	Streblidae	Megistopoda	aranea	F	Fur runner	monoxenous	reduced	uninfected								Panama	ElGiral_BuenaVista	Neotropics	2015	P_3931
Artibeus jamaicensis	F	J	40		hollow tree/foliage	fruit	Streblidae	Megistopoda	aranea	F	Fur runner	monoxenous	reduced	uninfected								Panama	Guanabano	Neotropics	2015	P_3940
Artibeus jamaicensis	F	J	38		hollow tree/foliage	fruit	Streblidae	Megistopoda	aranea	M	Fur runner	monoxenous	reduced	uninfected								Panama	Pena Blanca	Neotropics	2015	P_3942
Artibeus jamaicensis	F	J	38		hollow tree/foliage	fruit	Streblidae	Megistopoda	aranea	M	Fur runner	monoxenous	reduced	uninfected								Panama	Pena Blanca	Neotropics	2015	P_3942
Artibeus jamaicensis	F	J	38		hollow tree/foliage	fruit	Streblidae	Megistopoda	aranea	F	Fur runner	monoxenous	reduced	uninfected								Panama	Pena Blanca	Neotropics	2015	P_3942
Artibeus jamaicensis	F	J	38		hollow tree/foliage	fruit	Streblidae	Megistopoda	aranea	F	Fur runner	monoxenous	reduced	uninfected								Panama	Pena Blanca	Neotropics	2015	P_3942
Artibeus jamaicensis	F	A	NA		hollow tree/foliage	fruit	Streblidae	Megistopoda	aranea	M	Fur runner	monoxenous	reduced	uninfected								Panama	Pena Blanca	Neotropics	2015	P_3946
Artibeus jamaicensis	M	SA	NA		hollow tree/foliage	fruit	Streblidae	Megistopoda	aranea	F	Fur runner	monoxenous	reduced	uninfected								Panama	Mona Grita	Neotropics	2015	P_3955
Artibeus jamaicensis	F	A	53		hollow tree/foliage	fruit	Streblidae	Megistopoda	aranea	M	Fur runner	monoxenous	reduced	uninfected								Panama	Pena Blanca	Neotropics	2015	P_3958
Artibeus jamaicensis	M	SA	47		hollow tree/foliage	fruit	Streblidae	Megistopoda	aranea	M	Fur runner	monoxenous	reduced	uninfected								Panama	Guanabano	Neotropics	2015	P_3960
Artibeus jamaicensis	M	SA	47		hollow tree/foliage	fruit	Streblidae	Megistopoda	aranea	F	Fur runner	monoxenous	reduced	uninfected								Panama	Guanabano	Neotropics	2015	P_3960
Artibeus jamaicensis	F	A	59		hollow tree/foliage	fruit	Streblidae	Megistopoda	aranea	M	Fur runner	monoxenous	reduced	uninfected								Panama	ElGiral_VillageFragment	Neotropics	2015	P_3961
Artibeus jamaicensis	F	A	48		hollow tree/foliage	fruit	Streblidae	Megistopoda	aranea	M	Fur runner	monoxenous	reduced	uninfected								Panama	Pena Blanca	Neotropics	2015	P_3964
Artibeus jamaicensis	M	J	44		hollow tree/foliage	fruit	Streblidae	Megistopoda	aranea	M	Fur runner	monoxenous	reduced	uninfected								Panama	Guava	Neotropics	2015	P_3969
Artibeus jamaicensis	F	A	47		hollow tree/foliage	fruit	Streblidae	Megistopoda	aranea	F	Fur runner	monoxenous	reduced	uninfected								Panama	ElGiral_VillageFragment	Neotropics	2015	P_3974
Artibeus jamaicensis	F	A	53		hollow tree/foliage	fruit	Streblidae	Megistopoda	aranea	M	Fur runner	monoxenous	reduced	uninfected								Panama	ElGiral_NiceRiverFragment	Neotropics	2015	P_3975
Artibeus jamaicensis	M	J	38		hollow tree/foliage	fruit	Streblidae	Megistopoda	aranea	M	Fur runner	monoxenous	reduced	uninfected								Panama	Guanabano	Neotropics	2015	P_3977
Artibeus jamaicensis	M	J	38		hollow tree/foliage	fruit	Streblidae	Megistopoda	aranea	M	Fur runner	monoxenous	reduced	uninfected								Panama	Guanabano	Neotropics	2015	P_3977
Artibeus jamaicensis	M	J	38		hollow tree/foliage	fruit	Streblidae	Megistopoda	aranea	M	Fur runner	monoxenous	reduced	uninfected								Panama	Guanabano	Neotropics	2015	P_3977
Artibeus jamaicensis	M	J	38		hollow tree/foliage	fruit	Streblidae	Megistopoda	aranea	M	Fur runner	monoxenous	reduced	uninfected								Panama	Guanabano	Neotropics	2015	P_3977
Artibeus jamaicensis	F	J	54		hollow tree/foliage	fruit	Streblidae	Megistopoda	aranea	M	Fur runner	monoxenous	reduced	uninfected								Panama	Pena Blanca	Neotropics	2015	P_3983
Artibeus jamaicensis	F	J	54		hollow tree/foliage	fruit	Streblidae	Megistopoda	aranea	M	Fur runner	monoxenous	reduced	uninfected								Panama	Pena Blanca	Neotropics	2015	P_3983
Artibeus jamaicensis	F	A	52		hollow tree/foliage	fruit	Streblidae	Megistopoda	aranea	M	Fur runner	monoxenous	reduced	uninfected								Panama	ElGiral_VillageFragment	Neotropics	2015	P_3984
Artibeus jamaicensis	M	J	46		hollow tree/foliage	fruit	Streblidae	Megistopoda	aranea	M	Fur runner	monoxenous	reduced	uninfected								Panama	ElGiral_BuenaVista	Neotropics	2015	P_3987
Artibeus jamaicensis	M	J	46		hollow tree/foliage	fruit	Streblidae	Megistopoda	aranea	F	Fur runner	monoxenous	reduced	uninfected								Panama	ElGiral_BuenaVista	Neotropics	2015	P_3987
Artibeus jamaicensis	F	A	46		hollow tree/foliage	fruit	Streblidae	Megistopoda	aranea	M	Fur runner	monoxenous	reduced	uninfected								Panama	ElGiral_NiceRiverFragment	Neotropics	2015	P_3993
Artibeus jamaicensis	F	J	NA		hollow tree/foliage	fruit	Streblidae	Megistopoda	aranea	M	Fur runner	monoxenous	reduced	uninfected								Panama	Frijoles	Neotropics	2015	P_3996
Artibeus jamaicensis	F	J	NA		hollow tree/foliage	fruit	Streblidae	Megistopoda	aranea	M	Fur runner	monoxenous	reduced	uninfected								Panama	Frijoles	Neotropics	2015	P_3996
Artibeus jamaicensis	F	J	NA		hollow tree/foliage	fruit	Streblidae	Megistopoda	aranea	M	Fur runner	monoxenous	reduced	uninfected								Panama	Frijoles	Neotropics	2015	P_3996
Artibeus jamaicensis	F	J	NA		hollow tree/foliage	fruit	Streblidae	Megistopoda	aranea	M	Fur runner	monoxenous	reduced	uninfected								Panama	Frijoles	Neotropics	2015	P_3996
Artibeus jamaicensis	F	J	NA		hollow tree/foliage	fruit	Streblidae	Megistopoda	aranea	M	Fur runner	monoxenous	reduced	uninfected								Panama	Frijoles	Neotropics	2015	P_3996
Artibeus jamaicensis	F	J	NA		hollow tree/foliage	fruit	Streblidae	Megistopoda	aranea	M	Fur runner	monoxenous	reduced	uninfected								Panama	Frijoles	Neotropics	2015	P_3996
Artibeus jamaicensis	F	J	NA		hollow tree/foliage	fruit	Streblidae	Megistopoda	aranea	F	Fur runner	monoxenous	reduced	uninfected								Panama	Frijoles	Neotropics	2015	P_3996
Artibeus jamaicensis	F	J	NA		hollow tree/foliage	fruit	Streblidae	Megistopoda	aranea	F	Fur runner	monoxenous	reduced	uninfected								Panama	Frijoles	Neotropics	2015	P_3996
Artibeus jamaicensis	F	J	NA		hollow tree/foliage	fruit	Streblidae	Megistopoda	aranea	F	Fur runner	monoxenous	reduced	uninfected								Panama	Frijoles	Neotropics	2015	P_3996
Artibeus jamaicensis	F	J	NA		hollow tree/foliage	fruit	Streblidae	Megistopoda	aranea	F	Fur runner	monoxenous	reduced	uninfected								Panama	Frijoles	Neotropics	2015	P_3996
Artibeus jamaicensis	F	J	NA		hollow tree/foliage	fruit	Streblidae	Megistopoda	aranea	F	Fur runner	monoxenous	reduced	uninfected								Panama	Frijoles	Neotropics	2015	P_3996
Artibeus jamaicensis	F	J	NA		hollow tree/foliage	fruit	Streblidae	Megistopoda	aranea	F	Fur runner	monoxenous	reduced	uninfected								Panama	ElGiral_VillageFragment	Neotropics	2015	P_4000
Artibeus jamaicensis	F	A	60		hollow tree/foliage	fruit	Streblidae	Megistopoda	aranea	M	Fur runner	monoxenous	reduced	infected		not yet identified						Panama	Chicha	Neotropics	2014	P0416
Artibeus jamaicensis	F	A	60		hollow tree/foliage	fruit	Streblidae	Megistopoda	aranea	M	Fur runner	monoxenous	reduced	uninfected								Panama	Chicha	Neotropics	2014	P0416
Artibeus jamaicensis	F	A	58	61	hollow tree/foliage	fruit	Streblidae	Megistopoda	aranea	M	fur runner	monoxenous	reduced	uninfected								Puerto Rico		Neotropics	2.2017	PR_AJ_2
Artibeus jamaicensis	male						Streblidae	Megistopoda	aranea	M												Mexico	1km N Playa Azul	tropical	1994	TK 45113
Artibeus jamaicensis	male						Streblidae	Megistopoda	aranea	M												Mexico	1km N Playa Azul	tropical	1994	TK 45113
Artibeus jamaicensis	male						Streblidae	Megistopoda	aranea	M												Mexico	km 29 Carr. Zitacuaro-Huetamo, Ejido El Aguaje	tropical	1994	TK 45431
Artibeus jamaicensis	male						Streblidae	Megistopoda	aranea	M												Mexico	Cerro Colorado	tropical	1994	TK 45511
Artibeus jamaicensis	male						Streblidae	Megistopoda	aranea	M												Mexico	Cerro Colorado	tropical	1994	TK 45528
Artibeus jamaicensis	female						Streblidae	Megistopoda	aranea	F												Mexico	0.5km SW Villa Victoria	tropical	1995	TK 45985
Artibeus jamaicensis	F	A	55		hollow tree/foliage	fruit	Streblidae	Megistopoda	aranea	M	Fur runner	monoxenous	reduced	uninfected								Panama	Pena Blanca	Neotropics	2014	WP1_0169
Artibeus jamaicensis	M	J	41		hollow tree/foliage	fruit	Streblidae	Megistopoda	aranea	F	Fur runner	monoxenous	reduced	uninfected								Panama	Pena Blanca	Neotropics	2014	WP1_0198
Artibeus jamaicensis	F	A	55		hollow tree/foliage	fruit	Streblidae	Megistopoda	aranea	M	Fur runner	monoxenous	reduced	uninfected								Panama	BCI	Neotropics	2014	WP1_0239
Artibeus jamaicensis	F	A	55		hollow tree/foliage	fruit	Streblidae	Megistopoda	aranea	F	Fur runner	monoxenous	reduced	uninfected								Panama	BCI	Neotropics	2014	WP1_0239
Artibeus jamaicensis	F	A	55	62.4	hollow tree/foliage	fruit	Streblidae	Megistopoda	aranea	male	Fur runner	monoxenous	reduced	uninfected								Panama	BCI - Miller	Neotropics	2014	WP1_0239
Artibeus jamaicensis	F	A	55	62.4	hollow tree/foliage	fruit	Streblidae	Megistopoda	aranea	male	Fur runner	monoxenous	reduced	uninfected								Panama	BCI - Miller	Neotropics	2014	WP1_0239
Artibeus jamaicensis	F	A	55	62.4	hollow tree/foliage	fruit	Streblidae	Megistopoda	aranea	female	Fur runner	monoxenous	reduced	uninfected								Panama	BCI - Miller	Neotropics	2014	WP1_0239
Artibeus jamaicensis	F	A	51		hollow tree/foliage	fruit	Streblidae	Megistopoda	aranea	M	Fur runner	monoxenous	reduced	uninfected								Panama	Gigante	Neotropics	2014	WP1_0329
Artibeus jamaicensis	male	juvenile	37	58.5		will eat insects	Streblidae	Metelasmus	pseudopterus	M												Honduras	El Paraiso Valley	neotropics	2006	280706/EP1/479/arjam
Artibeus jamaicensis	male	juvenile	37	58.5		will eat insects	Streblidae	Metelasmus	pseudopterus	M												Honduras	El Paraiso Valley	neotropics	2006	280706/EP1/479/arjam
Artibeus jamaicensis	male	juvenile	37	58.5		will eat insects	Streblidae	Metelasmus	pseudopterus	M												Honduras	El Paraiso Valley	neotropics	2006	280706/EP1/479/arjam
Artibeus jamaicensis	F	J	37		hollow tree/foliage	fruit	Streblidae	Metelasmus	pseudopterus	M	Fur swimmer	monoxenous	reduced	uninfected								Panama	Pato_Horqueta	Neotropics	2014	F_0384
Artibeus jamaicensis	F	A	52		hollow tree/foliage	fruit	Streblidae	Metelasmus	pseudopterus	M	Fur swimmer	monoxenous	reduced	uninfected								Panama	ElGiral_BuenaVista	Neotropics	2014	F_0546
Artibeus jamaicensis	M	J	44		hollow tree/foliage	fruit	Streblidae	Metelasmus	pseudopterus	F	Fur swimmer	monoxenous	reduced	uninfected								Panama	Bohio	Neotropics	2014	F_0585
Artibeus jamaicensis	F	J	47		hollow tree/foliage	fruit	Streblidae	Metelasmus	pseudopterus	M	Fur swimmer	monoxenous	reduced	uninfected								Panama	Mona Grita	Neotropics	2014	F_0691
Artibeus jamaicensis	F	J	47		hollow tree/foliage	fruit	Streblidae	Metelasmus	pseudopterus	F	Fur swimmer	monoxenous	reduced	uninfected								Panama	Mona Grita	Neotropics	2014	F_0691
Artibeus jamaicensis	M	A	51		hollow tree/foliage	fruit	Streblidae	Metelasmus	pseudopterus	F	Fur swimmer	monoxenous	reduced	uninfected								Panama	Mona Grita	Neotropics	2014	F_0712
Artibeus jamaicensis	F	A	49		hollow tree/foliage	fruit	Streblidae	Metelasmus	pseudopterus	M	Fur swimmer	monoxenous	reduced	uninfected								Panama	BCI	Neotropics	2015	F_0721
Artibeus jamaicensis	F	A	47		hollow tree/foliage	fruit	Streblidae	Metelasmus	pseudopterus	F	Fur swimmer	monoxenous	reduced	uninfected								Panama	ElGiral_Nice_River_Fragment	Neotropics	02.10.2014	F_0736
Artibeus jamaicensis	F	A	47	61	hollow tree/foliage	fruit	Streblidae	Metelasmus	pseudopterus	male	Fur swimmer	monoxenous	reduced	uninfected								Panama	Coiba_Isla_Jicaron	Neotropics	2015	H_0206
Artibeus jamaicensis	F	A	47		hollow tree/foliage	fruit	Streblidae	Metelasmus	pseudopterus	M	Fur swimmer	monoxenous	reduced	uninfected								Panama	Isla Jicaron, Coiba	Neotropics	2015	H_206
Artibeus jamaicensis	F	A	42		hollow tree/foliage	fruit	Streblidae	Metelasmus	pseudopterus	F	Fur swimmer	monoxenous	reduced	uninfected								Panama	TresAlmendras	Neotropics	2015	P_0215
Artibeus jamaicensis	F	J	48	60	hollow tree/foliage	fruit	Streblidae	Metelasmus	pseudopterus	male	Fur swimmer	monoxenous	reduced	uninfected								Panama	Piedras Blancas	Neotropics	2014	P_0464
Artibeus jamaicensis	F	J	50		hollow tree/foliage	fruit	Streblidae	Metelasmus	pseudopterus	F	Fur swimmer	monoxenous	reduced	uninfected								Panama	Guanabano	Neotropics	21.09.2014	P_0553
Artibeus jamaicensis	F	J	50		hollow tree/foliage	fruit	Streblidae	Metelasmus	pseudopterus	F	Fur swimmer	monoxenous	reduced	uninfected								Panama	Guanabano	Neotropics	21.09.2014	P_0553
Artibeus jamaicensis	M	SA	43		hollow tree/foliage	fruit	Streblidae	Metelasmus	pseudopterus	M	Fur swimmer	monoxenous	reduced	uninfected								Panama	BCI	Neotropics	2014	P_1816
Artibeus jamaicensis	F	A	52		hollow tree/foliage	fruit	Streblidae	Metelasmus	pseudopterus	F	Fur swimmer	monoxenous	reduced	uninfected								Panama	TresAlmendras	Neotropics	2014	P_1883
Artibeus jamaicensis	F	A	46		hollow tree/foliage	fruit	Streblidae	Metelasmus	pseudopterus	M	Fur swimmer	monoxenous	reduced	uninfected								Panama	Pato_Horqueta	Neotropics	2015	P_2255
Artibeus jamaicensis	F	A	46		hollow tree/foliage	fruit	Streblidae	Metelasmus	pseudopterus	F	Fur swimmer	monoxenous	reduced	uninfected								Panama	Pato_Horqueta	Neotropics	2015	P_2255
Artibeus jamaicensis	F	J	NA		hollow tree/foliage	fruit	Streblidae	Metelasmus	pseudopterus	M	Fur swimmer	monoxenous	reduced	uninfected								Panama	BCI	Neotropics	2015	P_2275
Artibeus jamaicensis	F	A	51		hollow tree/foliage	fruit	Streblidae	Metelasmus	pseudopterus	M	Fur swimmer	monoxenous	reduced	uninfected								Panama	Pena Blanca	Neotropics	2015	P_2332
Artibeus jamaicensis	F	A	51		hollow tree/foliage	fruit	Streblidae	Metelasmus	pseudopterus	M	Fur swimmer	monoxenous	reduced	uninfected								Panama	Pena Blanca	Neotropics	2015	P_2332
Artibeus jamaicensis	F	A	51		hollow tree/foliage	fruit	Streblidae	Metelasmus	pseudopterus	F	Fur swimmer	monoxenous	reduced	uninfected								Panama	Pena Blanca	Neotropics	2015	P_2332
Artibeus jamaicensis	F	A	51		hollow tree/foliage	fruit	Streblidae	Metelasmus	pseudopterus	F	Fur swimmer	monoxenous	reduced	uninfected								Panama	Pena Blanca	Neotropics	2015	P_2332
Artibeus jamaicensis	F	J	NA		hollow tree/foliage	fruit	Streblidae	Metelasmus	pseudopterus	M	Fur swimmer	monoxenous	reduced	uninfected								Panama	BCI	Neotropics	2015	P_2633
Artibeus jamaicensis	F	J	40		hollow tree/foliage	fruit	Streblidae	Metelasmus	pseudopterus	F	Fur swimmer	monoxenous	reduced	uninfected								Panama	BCI	Neotropics	2015	P_2683
Artibeus jamaicensis	M	A	57		hollow tree/foliage	fruit	Streblidae	Metelasmus	pseudopterus	F	Fur swimmer	monoxenous	reduced	uninfected								Panama	Playa escondido, Coiba	Neotropics	2015	P_3136
Artibeus jamaicensis	F	SA	49		hollow tree/foliage	fruit	Streblidae	Metelasmus	pseudopterus	M	Fur swimmer	monoxenous	reduced	uninfected								Panama	Mona Grita	Neotropics	2015	P_3439
Artibeus jamaicensis	F	A	47		hollow tree/foliage	fruit	Streblidae	Metelasmus	pseudopterus	F	Fur swimmer	monoxenous	reduced	uninfected								Panama	ElGiral_NiceRiverFragment	Neotropics	2015	P_3606
Artibeus jamaicensis	F	J	44		hollow tree/foliage	fruit	Streblidae	Metelasmus	pseudopterus	M	Fur swimmer	monoxenous	reduced	uninfected								Panama	Guanabano	Neotropics	08.05.2015	P_3920
Artibeus jamaicensis	F	J	44		hollow tree/foliage	fruit	Streblidae	Metelasmus	pseudopterus	F	Fur swimmer	monoxenous	reduced	uninfected								Panama	Guanabano	Neotropics	08.05.2015	P_3920
Artibeus jamaicensis	F	A	60		hollow tree/foliage	fruit	Streblidae	Metelasmus	pseudopterus	F	Fur swimmer	monoxenous	reduced	uninfected								Panama	Chicha	Neotropics	2014	P0416
Artibeus jamaicensis	F	A	52	61.4	hollow tree/foliage	fruit	Streblidae	Noctiliostrebla	traubi	male	Fur runner/Wing crawler	monoxenous	reduced	uninfected								Panama	Coiba_Day_3	Neotropics	2015	P_1726, contamination
Artibeus jamaicensis	M	adult	49	60.9	hollow tree/foliage	fruit	Streblidae	Paratrichobius	longicrus	F	fur runner	monoxenous	fully developed	uninfected								Panama	Cerro Chucanti	Neotropics	2017	18.vi.2017#21
Artibeus jamaicensis	male	adult	42.5	61		will eat insects	Streblidae	Paratrichobius	longicrus	F												Honduras	El Paraiso Valley	neotropics	2006	240706/st/374/arjam
Artibeus jamaicensis	M	A	56		hollow tree/foliage	fruit	Streblidae	Paratrichobius	longicrus	F	Fur runner	monoxenous	full developed	uninfected								Panama	MonaGrita	Neotropics	10.12.2014	F_0312
Artibeus jamaicensis	M	adult	45	60.4	generalist (hollow trees, caves, don't make their own house)	fruit	Streblidae	Speiseria	ambigua	M	fur runner	oligoxenous	fully developed	uninfected								Panama	Cerro Chucanti	Neotropics	2017	22.vi.2017#16
Artibeus jamaicensis	F	A	NA	NA	hollow tree/foliage	fruit	Streblidae	Strebla	guajiro	male	Fur swimmer	monoxenous	full developed	uninfected								Panama	Coiba_Day_2	Neotropics	2015	P_1926, contamination
Artibeus jamaicensis	F	A	51	56	hollow tree/foliage	fruit	Streblidae	Trichobius	intermedius	M	Wing crawler	monoxenous	full developed	uninfected								Puerto Rico		Neotropics	2.2017	PR_AJ_1
Artibeus jamaicensis	F	A	51	56	hollow tree/foliage	fruit	Streblidae	Trichobius	intermedius	F	Wing crawler	monoxenous	full developed	uninfected								Puerto Rico		Neotropics	2.2017	PR_AJ_1
Artibeus jamaicensis	F	A	58	61	hollow tree/foliage	fruit	Streblidae	Trichobius	intermedius	M	Wing crawler	monoxenous	full developed	uninfected								Puerto Rico		Neotropics	2.2017	PR_AJ_2
Artibeus jamaicensis	F	A	58	61	hollow tree/foliage	fruit	Streblidae	Trichobius	intermedius	M	Wing crawler	monoxenous	full developed	uninfected								Puerto Rico		Neotropics	2.2017	PR_AJ_2
Artibeus jamaicensis	F	A	58	61	hollow tree/foliage	fruit	Streblidae	Trichobius	intermedius	M	Wing crawler	monoxenous	full developed	uninfected								Puerto Rico		Neotropics	2.2017	PR_AJ_2
Artibeus jamaicensis	F	A	46	53	hollow tree/foliage	fruit	Streblidae	Trichobius	intermedius	M	Wing crawler	monoxenous	full developed	uninfected								Puerto Rico		Neotropics	2.2017	PR_AJ_3
Artibeus jamaicensis	F	A	46	53	hollow tree/foliage	fruit	Streblidae	Trichobius	intermedius	M	Wing crawler	monoxenous	full developed	uninfected								Puerto Rico		Neotropics	2.2017	PR_AJ_3
Artibeus jamaicensis	F	A	46	53	hollow tree/foliage	fruit	Streblidae	Trichobius	intermedius	F	Wing crawler	monoxenous	full developed	uninfected								Puerto Rico		Neotropics	2.2017	PR_AJ_3
Artibeus jamaicensis	F	A	66	55	hollow tree/foliage	fruit	Streblidae	Trichobius	intermedius	M	Wing crawler	monoxenous	full developed	uninfected								Puerto Rico		Neotropics	2.2017	PR_AJ_4
Artibeus jamaicensis	F	A	66	55	hollow tree/foliage	fruit	Streblidae	Trichobius	intermedius	M	Wing crawler	monoxenous	full developed	uninfected								Puerto Rico		Neotropics	2.2017	PR_AJ_4
Artibeus jamaicensis	female						Streblidae	Trichobius	intermedius	M												Mexico	Cerro Colorado	tropical	1994	TK 45516
Artibeus jamaicensis	male						Streblidae	Trichobius	intermedius	F												Mexico	1km NW Villa Victoria, Cueva La Polvora	tropical	1995	TK 45975
Artibeus jamaicensis	male						Streblidae	Trichobius	intermedius	F												Mexico	1km NW Villa Victoria, Cueva La Polvora	tropical	1995	TK 45975
Artibeus jamaicensis	male						Streblidae	Trichobius	intermedius	F												Mexico	1km NW Villa Victoria, Cueva La Polvora	tropical	1995	TK 45975
Artibeus jamaicensis	M	adult	55	62.5	generalist (hollow trees, caves, don't make their own house)	fruit	Streblidae	Trichobius	joblingi	M	wing crawler	oligoxenous	fully developed	uninfected								Panama	Cerro Chucanti	Neotropics	2017	22.vi.2017#6
Artibeus jamaicensis	F	A	NA	NA	hollow tree/foliage	fruit	Streblidae	Trichobius	joblingi	female	Wing crawler	polyxenous	full developed	uninfected								Panama	Coiba_Day_2	Neotropics	2015	P_1926, contamination
Artibeus jamaicensis	female	juvenile	42.5	63.6		will eat insects	Streblidae	Trichobius	parasiticus	M												Honduras	El Paraiso Valley	neotropics	2006	310706/STPAD/423/ARJAM
Artibeus literatus	male	adult	74.5	70		fruit and nectar	Streblidae	Paratrichobius	longicrus	M												Honduras	El Paraiso Valley	neotropics	2006	010706/ep/552/arlit
Artibeus literatus	female	adult, pregnant	82	74.5		fruit and nectar	Streblidae	Paratrichobius	longicrus	F												Honduras	El Paraiso Valley	neotropics	2006	280706/EP1/481/arlit
Artibeus lituratus	F	J	59	69.4	foliage	fruit	Streblidae	Aspidoptera	phyllostomatis	female	Wing crawler	monoxenous	reduced	uninfected								Panama	Bohio	Neotropics	2014	F_0646; contamination?
Artibeus lituratus	F	juvenile	13	62.1	foliage	fruit	Streblidae	Megistopoda	aranea	M	fur runner	monoxenous	stenopterus	uninfected								Panama	Cerro Chucanti	Neotropics	2017	19.vi.2017#9
Artibeus lituratus	F	A	68	70.8	foliage	fruit	Streblidae	Megistopoda	aranea	male	Fur runner	monoxenous	reduced	uninfected								Panama	AS1_TicoFragment	Neotropics	2015	P_3193, contamination?
Artibeus lituratus	M	A	72	71.3	foliage	fruit	Streblidae	Megistopoda	aranea	male	Fur runner	monoxenous	reduced	uninfected								Panama	AS2_NiceRiver	Neotropics	2015	P_3650, contamination?
Artibeus lituratus	F	A	78		foliage	fruit	Streblidae	Paratrichobius	longicrus	M	Fur runner	monoxenous	full developed	uninfected								Panama	MonaGrita	Neotropics	10.12.2014	F_0301
Artibeus lituratus	F	A	63		foliage	fruit	Streblidae	Paratrichobius	longicrus	M	Fur runner	monoxenous	full developed	uninfected								Panama	Gigante	Neotropics	17.08.2014	F_0427
Artibeus lituratus	F	A	68	68.3	foliage	fruit	Streblidae	Paratrichobius	longicrus	male	Fur runner	monoxenous	full developed	uninfected								Panama	AS4_VillageFragment	Neotropics	2015	P_1100
Artibeus lituratus	F	A	68	68.3	foliage	fruit	Streblidae	Paratrichobius	longicrus	female	Fur runner	monoxenous	full developed	uninfected								Panama	AS4_VillageFragment	Neotropics	2015	P_1100
Artibeus lituratus	F	A	82	72	foliage	fruit	Streblidae	Paratrichobius	longicrus	male	Fur runner	monoxenous	full developed	uninfected								Panama	Coiba_Day_1	Neotropics	2015	P_1121
Artibeus lituratus	F	A	67	72.4	foliage	fruit	Streblidae	Paratrichobius	longicrus	male	Fur runner	monoxenous	full developed	uninfected								Panama	Bohio	Neotropics	2015	P_1639
Artibeus lituratus	F	A	67	72.4	foliage	fruit	Streblidae	Paratrichobius	longicrus	female	Fur runner	monoxenous	full developed	uninfected								Panama	Bohio	Neotropics	2015	P_1639
Artibeus lituratus	F	A	73	73.2	foliage	fruit	Streblidae	Paratrichobius	longicrus	female	Fur runner	monoxenous	full developed	uninfected								Panama	BCI - Miller	Neotropics	2015	P_1704
Artibeus lituratus	F	A	74	72.6	foliage	fruit	Streblidae	Paratrichobius	longicrus	female	Fur runner	monoxenous	full developed	uninfected								Panama	Chicha	Neotropics	2015	P_1739
Artibeus lituratus	F	A	76	70.4	foliage	fruit	Streblidae	Paratrichobius	longicrus	male	Fur runner	monoxenous	full developed	uninfected								Panama	Mona Grita_2	Neotropics	2014	P_1797
Artibeus lituratus	F	A	78	72.2	foliage	fruit	Streblidae	Paratrichobius	longicrus	male	Fur runner	monoxenous	full developed	uninfected								Panama	BCI - Miller	Neotropics	2015	P_1798
Artibeus lituratus	F	A	82	72	foliage	fruit	Streblidae	Paratrichobius	longicrus	male	Fur runner	monoxenous	full developed	uninfected								Panama	Bohio	Neotropics	2014	P_1812
Artibeus lituratus	M	A	64	70.3	foliage	fruit	Streblidae	Paratrichobius	longicrus	male	Fur runner	monoxenous	full developed	uninfected								Panama	AS4_VillageFragment	Neotropics	2014	P_1817
Artibeus lituratus	M	A	64	70.3	foliage	fruit	Streblidae	Paratrichobius	longicrus	female	Fur runner	monoxenous	full developed	uninfected								Panama	AS4_VillageFragment	Neotropics	2014	P_1817
Artibeus lituratus	F	A	76	77.2	foliage	fruit	Streblidae	Paratrichobius	longicrus	male	Fur runner	monoxenous	full developed	uninfected								Panama	AS1_TicoFragment	Neotropics	2014	P_1922
Artibeus lituratus	M	A	65	71.8	foliage	fruit	Streblidae	Paratrichobius	longicrus	male	Fur runner	monoxenous	full developed	uninfected								Panama	Chicha	Neotropics	2014	P_1923
Artibeus lituratus	F	A	71	71.3	foliage	fruit	Streblidae	Paratrichobius	longicrus	female	Fur runner	monoxenous	full developed	uninfected								Panama	AS1_TicoFragment	Neotropics	2014	P_1967
Artibeus lituratus	F	A	NA	73	foliage	fruit	Streblidae	Paratrichobius	longicrus	male	Fur runner	monoxenous	full developed	uninfected								Panama	Bohio	Neotropics	2014	P_1975
Artibeus lituratus	F	A	72	71	foliage	fruit	Streblidae	Paratrichobius	longicrus	male	Fur runner	monoxenous	full developed	uninfected								Panama	BCI - Amour	Neotropics	2015	P_2356
Artibeus lituratus	M	A	63		foliage	fruit	Streblidae	Paratrichobius	longicrus	M	Fur runner	monoxenous	full developed	uninfected								Panama	Cerro Torre, Coiba	Neotropics	2015	P_2950
Artibeus lituratus	F	A	80	73.3	foliage	fruit	Streblidae	Paratrichobius	longicrus	female	Fur runner	monoxenous	full developed	uninfected								Panama	Guava	Neotropics	2015	P_3923
Artibeus lituratus	female						Streblidae	Paratrichobius	longicrus	F												Mexico	1km N Playa Azul	tropical	1994	TK 45095
Artibeus lituratus	female						Streblidae	Paratrichobius	longicrus	M												Mexico	1km N Playa Azul	tropical	1994	TK 45095
Artibeus lituratus	female						Streblidae	Paratrichobius	longicrus	F												Mexico	Cerro Colorado	tropical	1994	TK 45521
Artibeus toltecus	female	adult, pregnant	21	40		frutivour	Streblidae	Aspidoptera	falcata	F												Honduras	El Paraiso Valley	neotropics	2006	040806/CO1/494/ARTOL
Artibeus toltecus	female	adult, pregnant	21	40		frutivour	Streblidae	Aspidoptera	phyllostomatis	F												Honduras	El Paraiso Valley	neotropics	2006	040806/CO1/494/ARTOL
Artibeus toltecus	male	adult	15	40.8		frutivour	Streblidae	Megistopoda	aranea	M												Honduras	El Paraiso Valley	neotropics	2006	240706/ba2/599/artol
Artibeus toltecus	male	adult	15	39		frutivour	Streblidae	Paratrichobius	longicrus	F												Honduras	El Paraiso Valley	neotropics	2006	030806/c02/507/artol
Artibeus toltecus	male	adult	15	39		frutivour	Streblidae	Paratrichobius	longicrus	F												Honduras	El Paraiso Valley	neotropics	2006	030806/c02/507/artol
Artibeus toltecus	male	adult	13.5	39		frutivour	Streblidae	Paratrichobius	longicrus	F												Honduras	El Paraiso Valley	neotropics	2006	040806/CO1/490/ARTOL
Artibeus toltecus	male	adult	13.5	39		frutivour	Streblidae	Paratrichobius	longicrus	M												Honduras	El Paraiso Valley	neotropics	2006	040806/CO1/490/ARTOL
Artibeus toltecus	male	adult	15	42.3		frutivour	Streblidae	Paratrichobius	longicrus	F												Honduras	El Paraiso Valley	neotropics	2006	110706/ba2/522/artol
Artibeus toltecus	male	adult	19	37.7		frutivour	Streblidae	Paratrichobius	longicrus	F												Honduras	El Paraiso Valley	neotropics	2006	230706/ba3/579/artol
Artibeus toltecus	male	juvenile	20	41.1		frutivour	Streblidae	Paratrichobius	longicrus	M												Honduras	El Paraiso Valley	neotropics	2006	230706/ba3/580/artol
Artibeus toltecus	female	adult, pregnant	20	40.6		frutivour	Streblidae	Paratrichobius	longicrus	F												Honduras	El Paraiso Valley	neotropics	2006	240706/ba2/596/artol
Artibeus toltecus	female	adult, pregnant	20	40.6		frutivour	Streblidae	Paratrichobius	longicrus	indet												Honduras	El Paraiso Valley	neotropics	2006	240706/ba2/596/artol
Artibeus toltecus	male	adult	15	40.8		frutivour	Streblidae	Paratrichobius	longicrus	F												Honduras	El Paraiso Valley	neotropics	2006	240706/ba2/599/artol
Artibeus toltecus	female	adult, pregnant	21	41.5		frutivour	Streblidae	Paratrichobius	lowei	M												Honduras	El Paraiso Valley	neotropics	2006	110706/ba2/520/artol
Artibeus toltecus	male	juvenile	14	41		frutivour	Streblidae	Paratrichobius	lowei	M												Honduras	El Paraiso Valley	neotropics	2006	110706/ba2/526/artol
Artibeus toltecus	female	adult, pregnant	17	40.8		frutivour	Streblidae	Paratrichobius	lowei	F												Honduras	El Paraiso Valley	neotropics	2006	110706/ba2/529/artol
Artibeus toltecus	male	juvenile	15	39.1		frutivour	Streblidae	Paratrichobius	lowei	M												Honduras	El Paraiso Valley	neotropics	2006	230706/ba3/574/artol
Artibeus toltecus	male	juvenile	15	39.1		frutivour	Streblidae	Paratrichobius	lowei	F												Honduras	El Paraiso Valley	neotropics	2006	230706/ba3/574/artol
Balantiopteryx plicata	male						Streblidae	Nycterophilia	sp.	F												Mexico	3 Km NW Carr La Huacana-P tzcuaro; La Huacana	tropical	1994	TK 45320
Balantiopteryx plicata	male						Streblidae	Nycterophilia	sp.	F												Mexico	3 Km NW Carr La Huacana-P tzcuaro; La Huacana	tropical	1994	TK 45320
Balantiopteryx plicata	male						Streblidae	Trichobius	adamsi	M												Mexico	3 Km NW Carr La Huacana-P tzcuaro; La Huacana	tropical	1994	TK 45320
Barbastella barbastellus	M				tree-dwelling	insect	Nycteribiidae	Basilia	italica	M	Fur swimmer	oligoxenous	no wings	uninfected								Hungary	Felsőtárkány	temperate	2013	Barbar2013
Carollia brevicauda	F	adult	18	43.1	crevices, buildings, tree holes	insect	Streblidae	Anatrichobius	scorzai	M	wing crawler	oligoxenous	brachypterus	uninfected								Panama	Cerro Chucanti	Neotropics	2017	21.vi.2017#8
Carollia brevicauda	female	adult, lactating	16	39.2		will eat insects	Streblidae	Mastoptera	minuta cmplx	M												Honduras	El Paraiso Valley	neotropics	2006	110706/ba2/521/cabre
Carollia brevicauda	female	adult, lactating	18.5	40.2		will eat insects	Streblidae	Paraeuctenodes	longipes	M												Honduras	El Paraiso Valley	neotropics	2006	140806/epm/693/cabre
Carollia brevicauda	female	adult, lactating	18.5	40.2		will eat insects	Streblidae	Paraeuctenodes	longipes	M												Honduras	El Paraiso Valley	neotropics	2006	140806/epm/693/cabre
Carollia brevicauda	female	adult, lactating	18.5	40.2		will eat insects	Streblidae	Paraeuctenodes	longipes	F												Honduras	El Paraiso Valley	neotropics	2006	140806/epm/693/cabre
Carollia brevicauda	male	adult	30	44.4		will eat insects	Streblidae	Paratrichobius	lowei	M												Honduras	El Paraiso Valley	neotropics	2006	240706/ST/379/cabre
Carollia brevicauda	male	adult	30	44.4		will eat insects	Streblidae	Paratrichobius	lowei	F												Honduras	El Paraiso Valley	neotropics	2006	240706/ST/379/cabre
Carollia brevicauda	male	adult	30	44.4		will eat insects	Streblidae	Paratrichobius	salvini cmplx	M												Honduras	El Paraiso Valley	neotropics	2006	240706/ST/379/cabre
Carollia brevicauda	male	adult	30	44.4		will eat insects	Streblidae	Paratrichobius	salvini cmplx	F												Honduras	El Paraiso Valley	neotropics	2006	240706/ST/379/cabre
Carollia brevicauda	male	adult	30	44.4		will eat insects	Streblidae	Speiseria	ambigua	F												Honduras	El Paraiso Valley	neotropics	2006	240706/ST/379/cabre
Carollia brevicauda	female	adult	17	41.2		will eat insects	Streblidae	Speiseria	ambigua	M												Honduras	El Paraiso Valley	neotropics	2006	280706/EP1/478/CABRE
Carollia brevicauda	male	adult	16.5	40		will eat insects	Streblidae	Speiseria	ambigua	F												Honduras	El Paraiso Valley	neotropics	2006	280706/EP1/480/cabre
Carollia brevicauda	female	adult	23	40.6		will eat insects	Streblidae	Speiseria	peytonae	M												Honduras	El Paraiso Valley	neotropics	2006	240706/ba2/590/cabre
Carollia brevicauda	female	adult, lactating	16	39.2		will eat insects	Streblidae	Strebla	guajiro	M												Honduras	El Paraiso Valley	neotropics	2006	110706/ba2/521/cabre
Carollia brevicauda	female	adult	17	41.2		will eat insects	Streblidae	Strebla	guajiro	F												Honduras	El Paraiso Valley	neotropics	2006	280706/EP1/478/CABRE
Carollia brevicauda	female	adult, lactating	18.5	40.2		will eat insects	Streblidae	Trichobius	angulatus	F												Honduras	El Paraiso Valley	neotropics	2006	140806/epm/693/cabre
Carollia brevicauda	female	adult	23	40.6		will eat insects	Streblidae	Trichobius	hirsutulus	M												Honduras	El Paraiso Valley	neotropics	2006	240706/ba2/590/cabre
Carollia brevicauda	female	adult	23	40.6		will eat insects	Streblidae	Trichobius	hirsutulus	M												Honduras	El Paraiso Valley	neotropics	2006	240706/ba2/590/cabre
Carollia brevicauda	female	adult	23	40.6		will eat insects	Streblidae	Trichobius	hirsutulus	M												Honduras	El Paraiso Valley	neotropics	2006	240706/ba2/590/cabre
Carollia brevicauda	female	adult	23	40.6		will eat insects	Streblidae	Trichobius	hirsutulus	M												Honduras	El Paraiso Valley	neotropics	2006	240706/ba2/590/cabre
Carollia brevicauda	male	juvenile	21.5	45.7		will eat insects	Streblidae	Trichobius	joblingi	M												Honduras	El Paraiso Valley	neotropics	2006	010706/ep/544/cabre
Carollia brevicauda	male	juvenile	21.5	45.7		will eat insects	Streblidae	Trichobius	joblingi	M												Honduras	El Paraiso Valley	neotropics	2006	010706/ep/544/cabre
Carollia brevicauda	male	juvenile	21.5	45.7		will eat insects	Streblidae	Trichobius	joblingi	M												Honduras	El Paraiso Valley	neotropics	2006	010706/ep/544/cabre
Carollia brevicauda	male	juvenile	21.5	45.7		will eat insects	Streblidae	Trichobius	joblingi	M												Honduras	El Paraiso Valley	neotropics	2006	010706/ep/544/cabre
Carollia brevicauda	male	juvenile	21.5	45.7		will eat insects	Streblidae	Trichobius	joblingi	M												Honduras	El Paraiso Valley	neotropics	2006	010706/ep/544/cabre
Carollia brevicauda	male	juvenile	21.5	45.7		will eat insects	Streblidae	Trichobius	joblingi	M												Honduras	El Paraiso Valley	neotropics	2006	010706/ep/544/cabre
Carollia brevicauda	male	juvenile	21.5	45.7		will eat insects	Streblidae	Trichobius	joblingi	M												Honduras	El Paraiso Valley	neotropics	2006	010706/ep/544/cabre
Carollia brevicauda	male	juvenile	21.5	45.7		will eat insects	Streblidae	Trichobius	joblingi	M												Honduras	El Paraiso Valley	neotropics	2006	010706/ep/544/cabre
Carollia brevicauda	male	juvenile	21.5	45.7		will eat insects	Streblidae	Trichobius	joblingi	F												Honduras	El Paraiso Valley	neotropics	2006	010706/ep/544/cabre
Carollia brevicauda	male	juvenile	21.5	45.7		will eat insects	Streblidae	Trichobius	joblingi	F												Honduras	El Paraiso Valley	neotropics	2006	010706/ep/544/cabre
Carollia brevicauda	male	adult	8	40		will eat insects	Streblidae	Trichobius	joblingi	M												Honduras	El Paraiso Valley	neotropics	2006	010706/ep/545/cabre
Carollia brevicauda	female	adult, lactating	20	40.5		will eat insects	Streblidae	Trichobius	joblingi	M												Honduras	El Paraiso Valley	neotropics	2006	050806/ST3/436/CABRE
Carollia brevicauda	female	adult, lactating	20	40.5		will eat insects	Streblidae	Trichobius	joblingi	M												Honduras	El Paraiso Valley	neotropics	2006	050806/ST3/436/CABRE
Carollia brevicauda	female	adult, lactating	16	39.2		will eat insects	Streblidae	Trichobius	joblingi	M												Honduras	El Paraiso Valley	neotropics	2006	110706/ba2/521/cabre
Carollia brevicauda	female	adult, lactating	19	41.5		will eat insects	Streblidae	Trichobius	joblingi	M												Honduras	El Paraiso Valley	neotropics	2006	110706/ba2/528/cabre
Carollia brevicauda	female	adult, lactating	19	41.5		will eat insects	Streblidae	Trichobius	joblingi	F												Honduras	El Paraiso Valley	neotropics	2006	110706/ba2/528/cabre
Carollia brevicauda	F	adult	18	43.1	hollow trees, caves	fruit	Streblidae	Trichobius	joblingi	M	wing crawler	oligoxenous	fully developed	uninfected								Panama	Cerro Chucanti	Neotropics	2017	21.vi.2017#8
Carollia brevicauda	F	adult	18	43.1	hollow trees, caves	fruit	Streblidae	Trichobius	joblingi	M	wing crawler	oligoxenous	fully developed	uninfected								Panama	Cerro Chucanti	Neotropics	2017	21.vi.2017#8
Carollia brevicauda	F	adult	18	43.1	hollow trees, caves	fruit	Streblidae	Trichobius	joblingi	F	wing crawler	oligoxenous	fully developed	uninfected								Panama	Cerro Chucanti	Neotropics	2017	21.vi.2017#8
Carollia brevicauda	F	adult	18	43.1	hollow trees, caves	fruit	Streblidae	Trichobius	joblingi	F	wing crawler	oligoxenous	fully developed	infected	yes	Gloeandromyces	sp. nov. 1	base of right wing, R1 vein	Nycteromyces	streblidinus	right metafemur	Panama	Cerro Chucanti	Neotropics	2017	21.vi.2017#8	DH1322b	DH1322a	SSU, LSU
Carollia brevicauda	F	adult	20	40	generalist (hollow trees, caves, don't make their own house)	fruit	Streblidae	Trichobius	joblingi	M	wing crawler	oligoxenous	fully developed	uninfected								Panama	Cerro Chucanti	Neotropics	2017	22.vi.2017#18
Carollia brevicauda	F	adult	20	40	hollow trees, caves	fruit	Streblidae	Trichobius	joblingi	M	wing crawler	oligoxenous	fully developed	uninfected								Panama	Cerro Chucanti	Neotropics	2017	22.vi.2017#18
Carollia brevicauda	female	juvenile	12	38.8		will eat insects	Streblidae	Trichobius	joblingi	M												Honduras	El Paraiso Valley	neotropics	2006	240706/ba2/588/cabre
Carollia brevicauda	female	adult, lactating	17	40.5		will eat insects	Streblidae	Trichobius	joblingi	M												Honduras	El Paraiso Valley	neotropics	2006	240706/ba2/589/cabre
Carollia brevicauda	male	adult	30	44.4		will eat insects	Streblidae	Trichobius	joblingi	M												Honduras	El Paraiso Valley	neotropics	2006	240706/ST/379/cabre
Carollia brevicauda	male	adult	30	44.4		will eat insects	Streblidae	Trichobius	joblingi	M												Honduras	El Paraiso Valley	neotropics	2006	240706/ST/379/cabre
Carollia brevicauda	male	adult	30	44.4		will eat insects	Streblidae	Trichobius	joblingi	F												Honduras	El Paraiso Valley	neotropics	2006	240706/ST/379/cabre
Carollia brevicauda	female	adult, pregnant	18.5	39.8		will eat insects	Streblidae	Trichobius	joblingi	M												Honduras	El Paraiso Valley	neotropics	2006	250706/ST3/443/CABRE
Carollia brevicauda	female	adult, pregnant	18.5	39.8		will eat insects	Streblidae	Trichobius	joblingi	M												Honduras	El Paraiso Valley	neotropics	2006	250706/ST3/443/CABRE
Carollia brevicauda	female	adult, pregnant	18.5	39.8		will eat insects	Streblidae	Trichobius	joblingi	M												Honduras	El Paraiso Valley	neotropics	2006	250706/ST3/443/CABRE
Carollia brevicauda	female	adult, pregnant	18.5	39.8		will eat insects	Streblidae	Trichobius	joblingi	M												Honduras	El Paraiso Valley	neotropics	2006	250706/ST3/443/CABRE
Carollia brevicauda	female	adult, pregnant	18.5	39.8		will eat insects	Streblidae	Trichobius	joblingi	M												Honduras	El Paraiso Valley	neotropics	2006	250706/ST3/443/CABRE
Carollia brevicauda	female	adult, pregnant	18.5	39.8		will eat insects	Streblidae	Trichobius	joblingi	M												Honduras	El Paraiso Valley	neotropics	2006	250706/ST3/443/CABRE
Carollia brevicauda	female	adult, pregnant	18.5	39.8		will eat insects	Streblidae	Trichobius	joblingi	M												Honduras	El Paraiso Valley	neotropics	2006	250706/ST3/443/CABRE
Carollia brevicauda	female	adult, pregnant	18.5	39.8		will eat insects	Streblidae	Trichobius	joblingi	M												Honduras	El Paraiso Valley	neotropics	2006	250706/ST3/443/CABRE
Carollia brevicauda	female	adult, pregnant	18.5	39.8		will eat insects	Streblidae	Trichobius	joblingi	F												Honduras	El Paraiso Valley	neotropics	2006	250706/ST3/443/CABRE
Carollia brevicauda	female	adult, pregnant	18.5	39.8		will eat insects	Streblidae	Trichobius	joblingi	F												Honduras	El Paraiso Valley	neotropics	2006	250706/ST3/443/CABRE
Carollia brevicauda	female	adult, pregnant	18.5	39.8		will eat insects	Streblidae	Trichobius	joblingi	F												Honduras	El Paraiso Valley	neotropics	2006	250706/ST3/443/CABRE
Carollia brevicauda	female	adult, pregnant	18.5	39.8		will eat insects	Streblidae	Trichobius	joblingi	F												Honduras	El Paraiso Valley	neotropics	2006	250706/ST3/443/CABRE
Carollia brevicauda	female	adult, pregnant	18.5	39.8		will eat insects	Streblidae	Trichobius	joblingi	F												Honduras	El Paraiso Valley	neotropics	2006	250706/ST3/443/CABRE
Carollia brevicauda	female	adult, pregnant	18.5	39.8		will eat insects	Streblidae	Trichobius	joblingi	F												Honduras	El Paraiso Valley	neotropics	2006	250706/ST3/443/CABRE
Carollia brevicauda	female	adult, lactating	17	41.2		will eat insects	Streblidae	Trichobius	joblingi	F												Honduras	El Paraiso Valley	neotropics	2006	250706/ST3/454/CABRE
Carollia brevicauda	male	adult	18	40.7		will eat insects	Streblidae	Trichobius	joblingi	F												Honduras	El Paraiso Valley	neotropics	2006	250706/ST3/458/CABRE
Carollia brevicauda	male	juvenile	18	38.5		will eat insects	Streblidae	Trichobius	joblingi	M												Honduras	El Paraiso Valley	neotropics	2006	260706/P11/400/CABRE
Carollia brevicauda	male	juvenile	18	38.5		will eat insects	Streblidae	Trichobius	joblingi	F												Honduras	El Paraiso Valley	neotropics	2006	260706/P11/400/CABRE
Carollia brevicauda	male	juvenile	18	38.5		will eat insects	Streblidae	Trichobius	joblingi	F												Honduras	El Paraiso Valley	neotropics	2006	260706/P11/400/CABRE
Carollia brevicauda	female	adult, pregnant	21.5	41.9		will eat insects	Streblidae	Trichobius	joblingi	M												Honduras	El Paraiso Valley	neotropics	2006	260706/stcaves/498/cabre
Carollia brevicauda	female	adult, pregnant	21.5	41.9		will eat insects	Streblidae	Trichobius	joblingi	F												Honduras	El Paraiso Valley	neotropics	2006	260706/stcaves/498/cabre
Carollia brevicauda	male	juvenile	20.5	44.5		will eat insects	Streblidae	Trichobius	joblingi	F												Honduras	El Paraiso Valley	neotropics	2006	26o706/P11/399/CABRE
Carollia brevicauda	male	juvenile	20.5	44.5		will eat insects	Streblidae	Trichobius	joblingi	F												Honduras	El Paraiso Valley	neotropics	2006	26o706/P11/399/CABRE
Carollia brevicauda	female	adult	17	41.2		will eat insects	Streblidae	Trichobius	joblingi	F												Honduras	El Paraiso Valley	neotropics	2006	280706/EP1/478/CABRE
Carollia brevicauda	female	adult	17	41.2		will eat insects	Streblidae	Trichobius	joblingi	F												Honduras	El Paraiso Valley	neotropics	2006	280706/EP1/478/CABRE
Carollia brevicauda	female	adult	17	41.2		will eat insects	Streblidae	Trichobius	joblingi	M												Honduras	El Paraiso Valley	neotropics	2006	280706/EP1/478/CABRE
Carollia brevicauda	female	adult	17	41.2		will eat insects	Streblidae	Trichobius	joblingi	M												Honduras	El Paraiso Valley	neotropics	2006	280706/EP1/478/CABRE
Carollia brevicauda	female	adult	17	41.2		will eat insects	Streblidae	Trichobius	joblingi	M												Honduras	El Paraiso Valley	neotropics	2006	280706/EP1/478/CABRE
Carollia brevicauda	female	adult	17	41.2		will eat insects	Streblidae	Trichobius	joblingi	F												Honduras	El Paraiso Valley	neotropics	2006	280706/EP1/478/CABRE
Carollia brevicauda	female	adult	17	41.2		will eat insects	Streblidae	Trichobius	joblingi	F												Honduras	El Paraiso Valley	neotropics	2006	280706/EP1/478/CABRE
Carollia brevicauda	male	adult	16.5	40		will eat insects	Streblidae	Trichobius	joblingi	M												Honduras	El Paraiso Valley	neotropics	2006	280706/EP1/480/cabre
Carollia brevicauda	male	adult	16.5	40		will eat insects	Streblidae	Trichobius	joblingi	F												Honduras	El Paraiso Valley	neotropics	2006	280706/EP1/480/cabre
Carollia brevicauda	male	juvenile	0	40		will eat insects	Streblidae	Trichobius	joblingi	F												Honduras	El Paraiso Valley	neotropics	2006	280706/EP1/487/cabre
Carollia brevicauda	male	juvenile	0	40		will eat insects	Streblidae	Trichobius	joblingi	M												Honduras	El Paraiso Valley	neotropics	2006	280706/EP1/487/cabre
Carollia brevicauda	male	juvenile	0	40		will eat insects	Streblidae	Trichobius	joblingi	M												Honduras	El Paraiso Valley	neotropics	2006	280706/EP1/487/cabre
Carollia brevicauda	male	juvenile	0	40		will eat insects	Streblidae	Trichobius	joblingi	M												Honduras	El Paraiso Valley	neotropics	2006	280706/EP1/487/cabre
Carollia brevicauda	male	juvenile	0	40		will eat insects	Streblidae	Trichobius	joblingi	M												Honduras	El Paraiso Valley	neotropics	2006	280706/EP1/487/cabre
Carollia brevicauda	male	juvenile	0	40		will eat insects	Streblidae	Trichobius	joblingi	M												Honduras	El Paraiso Valley	neotropics	2006	280706/EP1/487/cabre
Carollia brevicauda	male	juvenile	0	40		will eat insects	Streblidae	Trichobius	johnsonae	M												Honduras	El Paraiso Valley	neotropics	2006	280706/EP1/487/cabre
Carollia castanea	M	A	14	36.9	hollow tree roosting	fruit	NA	NA	indet		NA	NA	NA	uninfected								Panama	AS5_BuenaVistaFragment	Neotropics	2014	F_0537
Carollia castanea	M	A	16		hollow tree roosting	fruit	Streblidae	Speiseria	ambigua	F	Fur runner	polyxenous	full developed	uninfected								Panama	BCI_Miller	Neotropics	12.11.2014	F_0280
Carollia castanea	M	A	13		hollow tree roosting	fruit	Streblidae	Speiseria	ambigua	M	Fur runner	polyxenous	full developed	uninfected								Panama	ElGiral_Wasp_Frament	Neotropics	01.11.2014	F_0389
Carollia castanea	M	A	13		hollow tree roosting	fruit	Streblidae	Speiseria	ambigua	M	Fur runner	polyxenous	full developed	uninfected								Panama	ElGiral_Tico_Fragment	Neotropics	31.08.2014	F_0683
Carollia castanea	M	A	12	36.2	hollow tree roosting	fruit	Streblidae	Speiseria	ambigua	male	Fur runner	polyxenous	full developed	uninfected								Panama	AS4_VillageFragment	Neotropics	2015	P_1089
Carollia castanea	M	A	12	36.2	hollow tree roosting	fruit	Streblidae	Speiseria	ambigua	female	Fur runner	polyxenous	full developed	uninfected								Panama	AS4_VillageFragment	Neotropics	2015	P_1089
Carollia castanea	F	A	11	36.7	hollow tree roosting	fruit	Streblidae	Speiseria	ambigua	male	Fur runner	polyxenous	full developed	uninfected								Panama	AS4_VillageFragment	Neotropics	2015	P_1182
Carollia castanea	M	A	21	35.9	hollow tree roosting	fruit	Streblidae	Speiseria	ambigua	male	Fur runner	polyxenous	full developed	uninfected								Panama	Tres Almendras	Neotropics	2015	P_1605
Carollia castanea	M	J	11	35.2	hollow tree roosting	fruit	Streblidae	Speiseria	ambigua	male	Fur runner	polyxenous	full developed	uninfected								Panama	Piedras Blancas	Neotropics	2014	P_1756
Carollia castanea	M	A	12	35.5	hollow tree roosting	fruit	Streblidae	Speiseria	ambigua	female	Fur runner	polyxenous	full developed	uninfected								Panama	AS3_WaspFragment	Neotropics	2014	P_1828
Carollia castanea	M	A	12	35.9	hollow tree roosting	fruit	Streblidae	Speiseria	ambigua	female	Fur runner	polyxenous	full developed	uninfected								Panama	AS3_WaspFragment	Neotropics	2015	P_2203
Carollia castanea	M	A	12	35.9	hollow tree roosting	fruit	Streblidae	Speiseria	ambigua	female	Fur runner	polyxenous	full developed	uninfected								Panama	AS3_WaspFragment	Neotropics	2015	P_2203
Carollia castanea	M	A	15	35.7	hollow tree roosting	fruit	Streblidae	Speiseria	ambigua	female	Fur runner	polyxenous	full developed	uninfected								Panama	Bohio	Neotropics	2015	P_2326
Carollia castanea	F	A	13	37.3	hollow tree roosting	fruit	Streblidae	Speiseria	ambigua	male	Fur runner	polyxenous	full developed	uninfected								Panama	Tres Almendras	Neotropics	2015	P_2334
Carollia castanea	F	A	13	37.3	hollow tree roosting	fruit	Streblidae	Speiseria	ambigua	female	Fur runner	polyxenous	full developed	uninfected								Panama	Tres Almendras	Neotropics	2015	P_2334
Carollia castanea	F	A	12	36.9	hollow tree roosting	fruit	Streblidae	Speiseria	ambigua	male	Fur runner	polyxenous	full developed	uninfected								Panama	Bohio	Neotropics	2015	P_2342
Carollia castanea	M	A	13	36.7	hollow tree roosting	fruit	Streblidae	Speiseria	ambigua	male	Fur runner	polyxenous	full developed	uninfected								Panama	AS3_WaspFragment	Neotropics	2015	P_2371
Carollia castanea	M	A	13	36.7	hollow tree roosting	fruit	Streblidae	Speiseria	ambigua	female	Fur runner	polyxenous	full developed	uninfected								Panama	AS3_WaspFragment	Neotropics	2015	P_2371
Carollia castanea	F	A	11	36.7	hollow tree roosting	fruit	Streblidae	Speiseria	ambigua	male	Fur runner	polyxenous	full developed	uninfected								Panama	Piedras Blancas	Neotropics	2015	P_2741
Carollia castanea	F	A	11	36.7	hollow tree roosting	fruit	Streblidae	Speiseria	ambigua	male	Fur runner	polyxenous	full developed	uninfected								Panama	Piedras Blancas	Neotropics	2015	P_2741
Carollia castanea	F	A	12	37.1	hollow tree roosting	fruit	Streblidae	Speiseria	ambigua	male	Fur runner	polyxenous	full developed	uninfected								Panama	BCI - Snyder Molino	Neotropics	2015	P_2965
Carollia castanea	F	A	12	37.1	hollow tree roosting	fruit	Streblidae	Speiseria	ambigua	male	Fur runner	polyxenous	full developed	uninfected								Panama	BCI - Snyder Molino	Neotropics	2015	P_2965
Carollia castanea	M	A	14		hollow tree roosting	fruit	Streblidae	Speiseria	ambigua	M	Fur runner	polyxenous	full developed	uninfected								Panama	ElGiral_Wasp_Frament	Neotropics	11.05.2015	P_3458
Carollia castanea	F	A	12		hollow tree roosting	fruit	Streblidae	Speiseria	ambigua	M	Fur runner	polyxenous	full developed	uninfected								Panama	ElGiral_Wasp_Frament	Neotropics	11.05.2015	P_3565
Carollia castanea	F	A	12		hollow tree roosting	fruit	Streblidae	Speiseria	ambigua	F	Fur runner	polyxenous	full developed	uninfected								Panama	ElGiral_Wasp_Frament	Neotropics	11.05.2015	P_3565
Carollia castanea	M	A	14	36.1	hollow tree roosting	fruit	Streblidae	Speiseria	ambigua	female	Fur runner	polyxenous	full developed	uninfected								Panama	AS5_BuenaVistaFragment	Neotropics	2015	P_3634
Carollia castanea	M	A	12		hollow tree roosting	fruit	Streblidae	Speiseria	ambigua	M	Fur runner	polyxenous	full developed	uninfected								Panama	ElGiral_Nice_River_Fragment	Neotropics	14.04.2015	P_3639
Carollia castanea	M	A	12		hollow tree roosting	fruit	Streblidae	Speiseria	ambigua	F	Fur runner	polyxenous	full developed	uninfected								Panama	ElGiral_Nice_River_Fragment	Neotropics	14.04.2015	P_3639
Carollia castanea	F	A	12	35.2	hollow tree roosting	fruit	Streblidae	Speiseria	ambigua	male	Fur runner	polyxenous	full developed	uninfected								Panama	AS3_WaspFragment	Neotropics	2015	P_3664
Carollia castanea	M	A	12	34.8	hollow tree roosting	fruit	Streblidae	Speiseria	ambigua	female	Fur runner	polyxenous	full developed	uninfected								Panama	AS2_NiceRiver	Neotropics	2015	P_3735
Carollia castanea	M	A	14		hollow tree roosting	fruit	Streblidae	Speiseria	ambigua	F	Fur runner	polyxenous	full developed	uninfected								Panama	ElGiral_Wasp_Frament	Neotropics	11.05.2015	P_3740
Carollia castanea	M	A	14	35.7	hollow tree roosting	fruit	Streblidae	Speiseria	ambigua	male	Fur runner	polyxenous	full developed	uninfected								Panama	AS4_VillageFragment	Neotropics	2015	P_3891
Carollia castanea	M	A	15	35	hollow tree roosting	fruit	Streblidae	Speiseria	ambigua	male	Fur runner	polyxenous	full developed	uninfected								Panama	AS5_BuenaVistaFragment	Neotropics	2015	P_3911
Carollia castanea	F	A	13		hollow tree roosting	fruit	Streblidae	Speiseria	ambigua	F	Fur runner	polyxenous	full developed	uninfected								Panama	ElGiral_Village_Fragment	Neotropics	18.04.2015	P_3953
Carollia castanea	F	A	13		hollow tree roosting	fruit	Streblidae	Speiseria	ambigua	F	Fur runner	polyxenous	full developed	uninfected								Panama	ElGiral_Village_Fragment	Neotropics	18.04.2015	P_3953
Carollia castanea	F	A	21	35.8	hollow tree roosting	fruit	Streblidae	Speiseria	ambigua	male	Fur runner	polyxenous	full developed	uninfected								Panama	Piedras Blancas	Neotropics	2015	P_3967
Carollia castanea	F	A	13		hollow tree roosting	fruit	Streblidae	Speiseria	ambigua	M	Fur runner	polyxenous	full developed	uninfected								Panama	ElGiral_Nice_River_Fragment	Neotropics	14.04.2015	P_3973
Carollia castanea	M	A	12	36.3	hollow tree roosting	fruit	Streblidae	Speiseria	ambigua	female	Fur runner	polyxenous	full developed	uninfected								Panama	AS4_VillageFragment	Neotropics	2015	P_3989
Carollia castanea	F	SA	10		hollow tree roosting	fruit	Streblidae	Speiseria	ambigua	M	Fur runner	polyxenous	full developed	uninfected								Panama	ElGiral_Nice_River_Fragment	Neotropics	05.07.2014	WP1_0102
Carollia castanea	M	A	11		hollow tree roosting	fruit	Streblidae	Speiseria	ambigua	F	Fur runner	polyxenous	full developed	uninfected								Panama	ElGiral_Buena_Vista_Fragment	Neotropics	20.07.2014	WP1_0440
Carollia castanea	F	A	12	36.7	hollow tree roosting	fruit	Streblidae	Strebla	guajiro	female	Fur swimmer	monoxenous	full developed	uninfected								Panama	AS3_WaspFragment	Neotropics	2015	P_2227
Carollia castanea	M	A	12	34.8	hollow tree roosting	fruit	Streblidae	Strebla	guajiro	female	Fur swimmer	monoxenous	full developed	uninfected								Panama	AS2_NiceRiver	Neotropics	2015	P_3735
Carollia castanea	F	A	13		hollow tree roosting	fruit	Streblidae	Strebla	guajiro	F	Fur swimmer	monoxenous	full developed	uninfected								Panama	ElGiral_Village_Fragment	Neotropics	18.04.2015	P_3953
Carollia castanea	M						Streblidae	Trichobius	joblingi	male				infected	double infection	Nycteromyces	streblidinus	left profemur	Gloeandromyces	streblae	left profemur, different body parts	Panama	Juan Grande	Neotropics	2016	2016-06-13 1Cc	DH1088a
Carollia castanea	M						Streblidae	Trichobius	joblingi	male				uninfected								Panama	Juan Grande	Neotropics	2016	2016-06-13 1Cc
Carollia castanea	M						Streblidae	Trichobius	joblingi	female				uninfected								Panama	Juan Grande	Neotropics	2016	2016-06-13 1Cc
Carollia castanea	F	A	13		hollow tree roosting	fruit	Streblidae	Trichobius	joblingi	M	Wing crawler	polyxenous	full developed	uninfected								Panama	ElGiral_Wasp_Frament	Neotropics	01.11.2014	F_0277
Carollia castanea	M	A	13		hollow tree roosting	fruit	Streblidae	Trichobius	joblingi	F	Wing crawler	polyxenous	full developed	uninfected								Panama	ElGiral_Wasp_Frament	Neotropics	01.11.2014	F_0559
Carollia castanea	M	J	7		hollow tree roosting	fruit	Streblidae	Trichobius	joblingi	M	Wing crawler	polyxenous	full developed	uninfected								Panama	ElGiral_Buena_Vista_Fragment	Neotropics	13.09.2014	F_0676
Carollia castanea	M	A	11	36.8	hollow tree roosting	fruit	Streblidae	Trichobius	joblingi	male	Wing crawler	polyxenous	full developed	infected				small thalli on wings				Panama	AS4_VillageFragment	Neotropics	2015	P_1055
Carollia castanea	M	A	12	36.2	hollow tree roosting	fruit	Streblidae	Trichobius	joblingi	male	Wing crawler	polyxenous	full developed	uninfected								Panama	AS4_VillageFragment	Neotropics	2015	P_1089
Carollia castanea	F	A	11	36.7	hollow tree roosting	fruit	Streblidae	Trichobius	joblingi	female	Wing crawler	polyxenous	full developed	uninfected								Panama	AS4_VillageFragment	Neotropics	2015	P_1182
Carollia castanea	F	A	12	36.7	hollow tree roosting	fruit	Streblidae	Trichobius	joblingi	male	Wing crawler	polyxenous	full developed	uninfected								Panama	AS4_VillageFragment	Neotropics	2015	P_1183
Carollia castanea	F	A	12	36.7	hollow tree roosting	fruit	Streblidae	Trichobius	joblingi	female	Wing crawler	polyxenous	full developed	uninfected								Panama	AS4_VillageFragment	Neotropics	2015	P_1183
Carollia castanea	M	A	11	36.7	hollow tree roosting	fruit	Streblidae	Trichobius	joblingi	male	Wing crawler	polyxenous	full developed	uninfected								Panama	AS4_VillageFragment	Neotropics	2015	P_1191
Carollia castanea	M	A	12	37	hollow tree roosting	fruit	Streblidae	Trichobius	joblingi	female	Wing crawler	polyxenous	full developed	uninfected								Panama	BCI - Miller	Neotropics	2015	P_1652
Carollia castanea	F	A	12	36.1	hollow tree roosting	fruit	Streblidae	Trichobius	joblingi	male	Wing crawler	polyxenous	full developed	uninfected								Panama	AS4_VillageFragment	Neotropics	2014	P_1833
Carollia castanea	F	A	12	36.1	hollow tree roosting	fruit	Streblidae	Trichobius	joblingi	female	Wing crawler	polyxenous	full developed	uninfected								Panama	AS4_VillageFragment	Neotropics	2014	P_1833
Carollia castanea	F	J	11	36.2	hollow tree roosting	fruit	Streblidae	Trichobius	joblingi	male	Wing crawler	polyxenous	full developed	uninfected								Panama	Bohio	Neotropics	2014	P_1842
Carollia castanea	F	A	12.5	35.9	hollow tree roosting	fruit	Streblidae	Trichobius	joblingi	male	Wing crawler	polyxenous	full developed	uninfected								Panama	Piedras Blancas	Neotropics	2014	P_1849
Carollia castanea	F	A	12.5	35.9	hollow tree roosting	fruit	Streblidae	Trichobius	joblingi	male	Wing crawler	polyxenous	full developed	uninfected								Panama	Piedras Blancas	Neotropics	2014	P_1849
Carollia castanea	F	A	12.5	35.9	hollow tree roosting	fruit	Streblidae	Trichobius	joblingi	male	Wing crawler	polyxenous	full developed	uninfected								Panama	Piedras Blancas	Neotropics	2014	P_1849
Carollia castanea	F	A	12.5	35.9	hollow tree roosting	fruit	Streblidae	Trichobius	joblingi	female	Wing crawler	polyxenous	full developed	uninfected								Panama	Piedras Blancas	Neotropics	2014	P_1849
Carollia castanea	F	A	12.5	35.9	hollow tree roosting	fruit	Streblidae	Trichobius	joblingi	female	Wing crawler	polyxenous	full developed	uninfected								Panama	Piedras Blancas	Neotropics	2014	P_1849
Carollia castanea	M	A	13	36.2	hollow tree roosting	fruit	Streblidae	Trichobius	joblingi	male	Wing crawler	polyxenous	full developed	uninfected								Panama	AS5_BuenaVistaFragment	Neotropics	2014	P_1898
Carollia castanea	M	A	12	35.6	hollow tree roosting	fruit	Streblidae	Trichobius	joblingi	male	Wing crawler	polyxenous	full developed	uninfected								Panama	AS2_NiceRiver	Neotropics	2014	P_1900
Carollia castanea	M	A	12	36.5	hollow tree roosting	fruit	Streblidae	Trichobius	joblingi	male	Wing crawler	polyxenous	full developed	uninfected								Panama	AS3_WaspFragment	Neotropics	2015	P_2200
Carollia castanea	F	A	13	36.3	hollow tree roosting	fruit	Streblidae	Trichobius	joblingi	female	Wing crawler	polyxenous	full developed	uninfected								Panama	BCI - Lutz Tower	Neotropics	2015	P_2223
Carollia castanea	F	A	12	36.7	hollow tree roosting	fruit	Streblidae	Trichobius	joblingi	male	Wing crawler	polyxenous	full developed	uninfected								Panama	AS3_WaspFragment	Neotropics	2015	P_2227
Carollia castanea	M	A	17	38.4	hollow tree roosting	fruit	Streblidae	Trichobius	joblingi	male	Wing crawler	polyxenous	full developed	uninfected								Panama	AS5_BuenaVistaFragment	Neotropics	2015	P_2245
Carollia castanea	M	A	17	38.4	hollow tree roosting	fruit	Streblidae	Trichobius	joblingi	female	Wing crawler	polyxenous	full developed	uninfected								Panama	AS5_BuenaVistaFragment	Neotropics	2015	P_2245
Carollia castanea	M	A	12	35.7	hollow tree roosting	fruit	Streblidae	Trichobius	joblingi	male	Wing crawler	polyxenous	full developed	uninfected								Panama	AS3_WaspFragment	Neotropics	2015	P_2264
Carollia castanea	F	A	13	35.9	hollow tree roosting	fruit	Streblidae	Trichobius	joblingi	male	Wing crawler	polyxenous	full developed	uninfected								Panama	AS3_WaspFragment	Neotropics	2015	P_2281
Carollia castanea	F	A	13	35.9	hollow tree roosting	fruit	Streblidae	Trichobius	joblingi	female	Wing crawler	polyxenous	full developed	uninfected								Panama	AS3_WaspFragment	Neotropics	2015	P_2281
Carollia castanea	M	A	15	35.7	hollow tree roosting	fruit	Streblidae	Trichobius	joblingi	male	Wing crawler	polyxenous	full developed	uninfected								Panama	Bohio	Neotropics	2015	P_2326
Carollia castanea	M	A	15	35.7	hollow tree roosting	fruit	Streblidae	Trichobius	joblingi	male	Wing crawler	polyxenous	full developed	uninfected								Panama	Bohio	Neotropics	2015	P_2326
Carollia castanea	F	A	13	36.4	hollow tree roosting	fruit	Streblidae	Trichobius	joblingi	male	Wing crawler	polyxenous	full developed	uninfected								Panama	Bohio	Neotropics	2015	P_2353
Carollia castanea	F	A	13	36.4	hollow tree roosting	fruit	Streblidae	Trichobius	joblingi	female	Wing crawler	polyxenous	full developed	uninfected								Panama	Bohio	Neotropics	2015	P_2353
Carollia castanea	F	A	13	36.4	hollow tree roosting	fruit	Streblidae	Trichobius	joblingi	female	Wing crawler	polyxenous	full developed	uninfected								Panama	Bohio	Neotropics	2015	P_2353
Carollia castanea	M	A	13	36.7	hollow tree roosting	fruit	Streblidae	Trichobius	joblingi	female	Wing crawler	polyxenous	full developed	uninfected								Panama	AS3_WaspFragment	Neotropics	2015	P_2371
Carollia castanea	M	A	13	36.7	hollow tree roosting	fruit	Streblidae	Trichobius	joblingi	female	Wing crawler	polyxenous	full developed	uninfected								Panama	AS3_WaspFragment	Neotropics	2015	P_2371
Carollia castanea	F	A	12	36.1	hollow tree roosting	fruit	Streblidae	Trichobius	joblingi	male	Wing crawler	polyxenous	full developed	uninfected								Panama	Frijoles	Neotropics	2015	P_2642
Carollia castanea	F	A	10	36.2	hollow tree roosting	fruit	Streblidae	Trichobius	joblingi	male	Wing crawler	polyxenous	full developed	uninfected								Panama	Piedras Blancas	Neotropics	2015	P_2698
Carollia castanea	F	A	18	36.5	hollow tree roosting	fruit	Streblidae	Trichobius	joblingi	male	Wing crawler	polyxenous	full developed	uninfected								Panama	Santa_Fe	Neotropics	2015	P_2813
Carollia castanea	F	A	18	36.5	hollow tree roosting	fruit	Streblidae	Trichobius	joblingi	female	Wing crawler	polyxenous	full developed	uninfected								Panama	Santa_Fe	Neotropics	2015	P_2813
Carollia castanea	F	A	11	36.5	hollow tree roosting	fruit	Streblidae	Trichobius	joblingi	male	Wing crawler	polyxenous	full developed	infected				small thalli everywhere				Panama	Santa_Fe	Neotropics	2015	P_2879
Carollia castanea	M	A	14	35	hollow tree roosting	fruit	Streblidae	Trichobius	joblingi	male	Wing crawler	polyxenous	full developed	uninfected								Panama	Santa_Fe	Neotropics	2015	P_2888
Carollia castanea	M	A	14	35	hollow tree roosting	fruit	Streblidae	Trichobius	joblingi	female	Wing crawler	polyxenous	full developed	uninfected								Panama	Santa_Fe	Neotropics	2015	P_2888
Carollia castanea	F	A	12	36.3	hollow tree roosting	fruit	Streblidae	Trichobius	joblingi	female	Wing crawler	polyxenous	full developed	uninfected								Panama	BCI - Lutz Tower	Neotropics	2015	P_3086
Carollia castanea	F	A	13	36.1	hollow tree roosting	fruit	Streblidae	Trichobius	joblingi	male	Wing crawler	polyxenous	full developed	uninfected								Panama	Piedras Blancas	Neotropics	2015	P_3223
Carollia castanea	F	A	NA		hollow tree roosting	fruit	Streblidae	Trichobius	joblingi	M	Wing crawler	polyxenous	full developed	uninfected								Panama	Pena_Blanca	Neotropics	14.07.2015	P_3242
Carollia castanea	M	J	8	36.7	hollow tree roosting	fruit	Streblidae	Trichobius	joblingi	male	Wing crawler	polyxenous	full developed	uninfected								Panama	Bohio	Neotropics	2015	P_3441
Carollia castanea	M	J	8	36.7	hollow tree roosting	fruit	Streblidae	Trichobius	joblingi	female	Wing crawler	polyxenous	full developed	uninfected								Panama	Bohio	Neotropics	2015	P_3441
Carollia castanea	M	A	14		hollow tree roosting	fruit	Streblidae	Trichobius	joblingi	F	Wing crawler	polyxenous	full developed	uninfected								Panama	ElGiral_Wasp_Frament	Neotropics	11.05.2015	P_3458
Carollia castanea	M	A	12		hollow tree roosting	fruit	Streblidae	Trichobius	joblingi	M	Wing crawler	polyxenous	full developed	uninfected								Panama	ElGiral_Nice_River_Fragment	Neotropics	14.04.2015	P_3639
Carollia castanea	M	A	12		hollow tree roosting	fruit	Streblidae	Trichobius	joblingi	M	Wing crawler	polyxenous	full developed	uninfected								Panama	ElGiral_Nice_River_Fragment	Neotropics	14.04.2015	P_3639
Carollia castanea	F	A	15		hollow tree roosting	fruit	Streblidae	Trichobius	joblingi	M	Wing crawler	polyxenous	full developed	uninfected								Panama	ElGiral_Buena_Vista_Fragment	Neotropics	20.04.2015	P_3676
Carollia castanea	M	A	15	35	hollow tree roosting	fruit	Streblidae	Trichobius	joblingi	male	Wing crawler	polyxenous	full developed	uninfected								Panama	AS5_BuenaVistaFragment	Neotropics	2015	P_3911
Carollia castanea	M	A	15	35	hollow tree roosting	fruit	Streblidae	Trichobius	joblingi	female	Wing crawler	polyxenous	full developed	uninfected								Panama	AS5_BuenaVistaFragment	Neotropics	2015	P_3911
Carollia castanea	F	A	12	35.4	hollow tree roosting	fruit	Streblidae	Trichobius	joblingi	female	Wing crawler	polyxenous	full developed	uninfected								Panama	Piedras Blancas	Neotropics	2015	P_3930
Carollia castanea	F	A	13		hollow tree roosting	fruit	Streblidae	Trichobius	joblingi	M	Wing crawler	polyxenous	full developed	uninfected								Panama	ElGiral_Village_Fragment	Neotropics	18.04.2015	P_3953
Carollia castanea	F	A	13		hollow tree roosting	fruit	Streblidae	Trichobius	joblingi	M	Wing crawler	polyxenous	full developed	uninfected								Panama	ElGiral_Village_Fragment	Neotropics	18.04.2015	P_3953
Carollia castanea	F	A	13		hollow tree roosting	fruit	Streblidae	Trichobius	joblingi	M	Wing crawler	polyxenous	full developed	uninfected								Panama	ElGiral_Village_Fragment	Neotropics	18.04.2015	P_3953
Carollia castanea	F	A	13		hollow tree roosting	fruit	Streblidae	Trichobius	joblingi	M	Wing crawler	polyxenous	full developed	uninfected								Panama	ElGiral_Village_Fragment	Neotropics	18.04.2015	P_3953
Carollia castanea	F	A	13		hollow tree roosting	fruit	Streblidae	Trichobius	joblingi	F	Wing crawler	polyxenous	full developed	uninfected								Panama	ElGiral_Village_Fragment	Neotropics	18.04.2015	P_3953
Carollia castanea	F	A	13		hollow tree roosting	fruit	Streblidae	Trichobius	joblingi	M	Wing crawler	polyxenous	full developed	uninfected								Panama	Pena_Blanca	Neotropics	06.05.2015	P_3957
Carollia castanea	F	A	21	35.8	hollow tree roosting	fruit	Streblidae	Trichobius	joblingi	female	Wing crawler	polyxenous	full developed	uninfected								Panama	Piedras Blancas	Neotropics	2015	P_3967
Carollia castanea	M	A	12	36.3	hollow tree roosting	fruit	Streblidae	Trichobius	joblingi	male	Wing crawler	polyxenous	full developed	uninfected								Panama	AS4_VillageFragment	Neotropics	2015	P_3989
Carollia castanea	M	A	12	36.3	hollow tree roosting	fruit	Streblidae	Trichobius	joblingi	male	Wing crawler	polyxenous	full developed	uninfected								Panama	AS4_VillageFragment	Neotropics	2015	P_3989
Carollia castanea	M	A	12	36.3	hollow tree roosting	fruit	Streblidae	Trichobius	joblingi	male	Wing crawler	polyxenous	full developed	uninfected								Panama	AS4_VillageFragment	Neotropics	2015	P_3989
Carollia castanea	M	A	12	36.3	hollow tree roosting	fruit	Streblidae	Trichobius	joblingi	male	Wing crawler	polyxenous	full developed	uninfected								Panama	AS4_VillageFragment	Neotropics	2015	P_3989
Carollia castanea	M	A	12	36.3	hollow tree roosting	fruit	Streblidae	Trichobius	joblingi	female	Wing crawler	polyxenous	full developed	uninfected								Panama	AS4_VillageFragment	Neotropics	2015	P_3989
Carollia castanea	M	A	12	36.3	hollow tree roosting	fruit	Streblidae	Trichobius	joblingi	female	Wing crawler	polyxenous	full developed	uninfected								Panama	AS4_VillageFragment	Neotropics	2015	P_3989
Carollia castanea	M	A	12	36.3	hollow tree roosting	fruit	Streblidae	Trichobius	joblingi	female	Wing crawler	polyxenous	full developed	uninfected								Panama	AS4_VillageFragment	Neotropics	2015	P_3989
Carollia castanea	F	J	12		hollow tree roosting	fruit	Streblidae	Trichobius	joblingi	NA	Wing crawler	polyxenous	full developed	infected		not yet identified						Panama	BCI	Neotropics	2013	P0021
Carollia castanea	F	J	12		hollow tree roosting	fruit	Streblidae	Trichobius	joblingi	NA	Wing crawler	polyxenous	full developed	uninfected								Panama	BCI	Neotropics	2013	P0021
Carollia castanea	F	J	12		hollow tree roosting	fruit	Streblidae	Trichobius	joblingi	M	Wing crawler	polyxenous	full developed	uninfected								Panama	BCI	Neotropics	2013	P0021
Carollia castanea	F	J	12		hollow tree roosting	fruit	Streblidae	Trichobius	joblingi	F	Wing crawler	polyxenous	full developed	uninfected								Panama	BCI	Neotropics	2013	P0021
Carollia castanea	F	J	12		hollow tree roosting	fruit	Streblidae	Trichobius	joblingi	F	Wing crawler	polyxenous	full developed	uninfected								Panama	BCI	Neotropics	2013	P0021
Carollia castanea	M	A	15		hollow tree roosting	fruit	Streblidae	Trichobius	joblingi	M	Wing crawler	polyxenous	full developed	uninfected								Panama	Gigante	Neotropics	22.06.2014	WP1_0088
Carollia castanea	F	A	16		hollow tree roosting	fruit	Streblidae	Trichobius	joblingi	M	Wing crawler	polyxenous	full developed	uninfected								Panama	ElGiral_Wasp_Frament	Neotropics	18.07.2014	WP1_0127
Carollia castanea	F	A	16		hollow tree roosting	fruit	Streblidae	Trichobius	joblingi	M	Wing crawler	polyxenous	full developed	uninfected								Panama	ElGiral_Wasp_Frament	Neotropics	18.07.2014	WP1_0127
Carollia castanea	F	A	16		hollow tree roosting	fruit	Streblidae	Trichobius	joblingi	F	Wing crawler	polyxenous	full developed	uninfected								Panama	ElGiral_Wasp_Frament	Neotropics	18.07.2014	WP1_0127
Carollia castanea	F	A	12		hollow tree roosting	fruit	Streblidae	Trichobius	joblingi	M	Wing crawler	polyxenous	full developed	uninfected								Panama	Bohio	Neotropics	24.05.2014	WP1_0137
Carollia castanea	F	A	12		hollow tree roosting	fruit	Streblidae	Trichobius	joblingi	M	Wing crawler	polyxenous	full developed	uninfected								Panama	Bohio	Neotropics	24.05.2014	WP1_0137
Carollia castanea	M	J/SA	13		hollow tree roosting	fruit	Streblidae	Trichobius	joblingi	M	Wing crawler	polyxenous	full developed	uninfected								Panama	ElGiral_Nice_River_Fragment	Neotropics	05.07.2014	WP1_0250
Carollia castanea	F	J	14		hollow tree roosting	fruit	Streblidae	Trichobius	joblingi	M	Wing crawler	polyxenous	full developed	uninfected								Panama	ElGiral_Tico_Fragment	Neotropics	03.07.2014	WP1_0479
Carollia castanea	F	J	14		hollow tree roosting	fruit	Streblidae	Trichobius	joblingi	M	Wing crawler	polyxenous	full developed	uninfected								Panama	ElGiral_Tico_Fragment	Neotropics	03.07.2014	WP1_0479
Carollia castanea	F	A	12		hollow tree roosting	fruit	Streblidae	Trichobius	yunkeri	M	Wing crawler	monoxenous	full developed	uninfected								Panama	ElGiral_Wasp_Frament	Neotropics	01.11.2014	F_0528
Carollia castanea	F	A	12		hollow tree roosting	fruit	Streblidae	Trichobius	yunkeri	M	Wing crawler	monoxenous	full developed	uninfected								Panama	ElGiral_Wasp_Frament	Neotropics	01.11.2014	F_0528
Carollia castanea	F	A	12		hollow tree roosting	fruit	Streblidae	Trichobius	yunkeri	M	Wing crawler	monoxenous	full developed	uninfected								Panama	ElGiral_Wasp_Frament	Neotropics	01.11.2014	F_0528; contamination in field probable
Carollia perspicillata	M	juvenile	19	43.1	hollow tree/foliage	fruit	Streblidae	Aspidoptera	phyllostomatis	F	wing crawler	monoxenous	brachypterus	uninfected								Panama	Cerro Chucanti	Neotropics	2017	22.vi.2017#17, to Jordan Kueneman (microbial community)
Carollia perspicillata	F	A	18	44.3	generalist (hollow trees, caves, don't make their own house)	fruit	Streblidae	Aspidoptera	phyllostomatis	female	Wing crawler	monoxenous	reduced	uninfected								Panama	AS3_WaspFragment	Neotropics	2014	P_1887, contamination!
Carollia perspicillata	M	adult	16	40.7	hollow tree/foliage	fruit	Streblidae	Megistopoda	aranea	M	fur runner	monoxenous	stenopterus	uninfected								Panama	Cerro Chucanti	Neotropics	2017	20.vi.2017#40
Carollia perspicillata	M	adult	19	43.3	hollow tree/foliage	fruit	Streblidae	Megistopoda	aranea	M	fur runner	monoxenous	stenopterus	uninfected								Panama	Cerro Chucanti	Neotropics	2017	22.vi.2017#2
Carollia perspicillata	M	adult	20	42.5	hollow tree/foliage	fruit	Streblidae	Megistopoda	aranea	M	fur runner	monoxenous	stenopterus	uninfected								Panama	Cerro Chucanti	Neotropics	2017	22.vi.2017#9
Carollia perspicillata	F	A	16		generalist (hollow trees, caves, don't make their own house)	fruit	Streblidae	Megistopoda	aranea	M	Fur runner	monoxenous	reduced	uninfected								Panama	ElGiral_Nice_River_Fragment	Neotropics	02.10.2014	F_0309; contamination!
Carollia perspicillata	F	A	16	41.7	generalist (hollow trees, caves, don't make their own house)	fruit	NA	NA	indet		NA	NA	NA	uninfected								Panama	Bohio	Neotropics	2014	P_1800
Carollia perspicillata	M	juvenile	21	43.5	cave-dwelling	insect	Streblidae	Nycterophilia	parnelli	F	fur swimmer	monoxenous	fully developed	uninfected								Panama	Cerro Chucanti	Neotropics	2017	22.vi.2017#15
Carollia perspicillata	male	adult	19	44.3		frutivour	Streblidae	Speiseria	ambigua	F												Honduras	El Paraiso Valley	neotropics	2006	100806/ep13/657/caper
Carollia perspicillata	male	adult	19	44.3		frutivour	Streblidae	Speiseria	ambigua	M												Honduras	El Paraiso Valley	neotropics	2006	100806/ep13/657/caper
Carollia perspicillata	male	adult	19	44.3		frutivour	Streblidae	Speiseria	ambigua	V												Honduras	El Paraiso Valley	neotropics	2006	100806/ep13/657/caper
Carollia perspicillata	F	adult	25	43.9	generalist (hollow trees, caves, don't make their own house)	fruit	Streblidae	Speiseria	ambigua	M	fur runner	oligoxenous	fully developed	uninfected								Panama	Cerro Chucanti	Neotropics	2017	18.vi.2017#16
Carollia perspicillata	M	adult	20	40.6	generalist (hollow trees, caves, don't make their own house)	fruit	Streblidae	Speiseria	ambigua	M	fur runner	oligoxenous	fully developed	uninfected								Panama	Cerro Chucanti	Neotropics	2017	18.vi.2017#2
Carollia perspicillata	M	adult	20	40.6	generalist (hollow trees, caves, don't make their own house)	fruit	Streblidae	Speiseria	ambigua	F	fur runner	oligoxenous	fully developed	uninfected								Panama	Cerro Chucanti	Neotropics	2017	18.vi.2017#2
Carollia perspicillata	F	juvenile	23	41.6	generalist (hollow trees, caves, don't make their own house)	fruit	Streblidae	Speiseria	ambigua	F	fur runner	oligoxenous	fully developed	uninfected								Panama	Cerro Chucanti	Neotropics	2017	18.vi.2017#27
Carollia perspicillata	M	adult	11	44.6	generalist (hollow trees, caves, don't make their own house)	fruit	Streblidae	Speiseria	ambigua	F	fur runner	oligoxenous	fully developed	uninfected								Panama	Cerro Chucanti	Neotropics	2017	18.vi.2017#31
Carollia perspicillata	F	juvenile	18	42.3	generalist (hollow trees, caves, don't make their own house)	fruit	Streblidae	Speiseria	ambigua	M	fur runner	oligoxenous	fully developed	uninfected								Panama	Cerro Chucanti	Neotropics	2017	18.vi.2017#32
Carollia perspicillata	F	adult	20.5	41	generalist (hollow trees, caves, don't make their own house)	fruit	Streblidae	Speiseria	ambigua	M	fur runner	oligoxenous	fully developed	uninfected								Panama	Cerro Chucanti	Neotropics	2017	18.vi.2017#33
Carollia perspicillata	M	adult	19	42.6	generalist (hollow trees, caves, don't make their own house)	fruit	Streblidae	Speiseria	ambigua	M	fur runner	oligoxenous	fully developed	uninfected								Panama	Cerro Chucanti	Neotropics	2017	18.vi.2017#6
Carollia perspicillata	M	juvenile	21	42.4	generalist (hollow trees, caves, don't make their own house)	fruit	Streblidae	Speiseria	ambigua	F	fur runner	oligoxenous	fully developed	uninfected								Panama	Cerro Chucanti	Neotropics	2017	19.vi.2017#10
Carollia perspicillata	M	adult	20	44.3	generalist (hollow trees, caves, don't make their own house)	fruit	Streblidae	Speiseria	ambigua	M	fur runner	oligoxenous	fully developed	uninfected								Panama	Cerro Chucanti	Neotropics	2017	19.vi.2017#21
Carollia perspicillata	M	subadult	19	42.9	generalist (hollow trees, caves, don't make their own house)	fruit	Streblidae	Speiseria	ambigua	M	fur runner	oligoxenous	fully developed	uninfected								Panama	Cerro Chucanti	Neotropics	2017	19.vi.2017#23
Carollia perspicillata	M	juvenile	17	44.2	generalist (hollow trees, caves, don't make their own house)	fruit	Streblidae	Speiseria	ambigua	M	fur runner	oligoxenous	fully developed	uninfected								Panama	Cerro Chucanti	Neotropics	2017	19.vi.2017#26
Carollia perspicillata	M	adult	19	39.7	generalist (hollow trees, caves, don't make their own house)	fruit	Streblidae	Speiseria	ambigua	F	fur runner	oligoxenous	fully developed	uninfected								Panama	Cerro Chucanti	Neotropics	2017	19.vi.2017#27
Carollia perspicillata	M	adult	18	42	generalist (hollow trees, caves, don't make their own house)	fruit	Streblidae	Speiseria	ambigua	M	fur runner	oligoxenous	fully developed	uninfected								Panama	Cerro Chucanti	Neotropics	2017	19.vi.2017#32
Carollia perspicillata	M	adult	19	42.3	generalist (hollow trees, caves, don't make their own house)	fruit	Streblidae	Speiseria	ambigua	F	fur runner	oligoxenous	fully developed	uninfected								Panama	Cerro Chucanti	Neotropics	2017	19.vi.2017#34
Carollia perspicillata	M	adult	17	40.9	generalist (hollow trees, caves, don't make their own house)	fruit	Streblidae	Speiseria	ambigua	M	fur runner	oligoxenous	fully developed	uninfected								Panama	Cerro Chucanti	Neotropics	2017	19.vi.2017#42
Carollia perspicillata	M	adult	17	40.9	generalist (hollow trees, caves, don't make their own house)	fruit	Streblidae	Speiseria	ambigua	F	fur runner	oligoxenous	fully developed	uninfected								Panama	Cerro Chucanti	Neotropics	2017	19.vi.2017#42
Carollia perspicillata	M	adult	17	40.9	generalist (hollow trees, caves, don't make their own house)	fruit	Streblidae	Speiseria	ambigua	F	fur runner	oligoxenous	fully developed	uninfected								Panama	Cerro Chucanti	Neotropics	2017	19.vi.2017#42
Carollia perspicillata	M	adult	17	40.9	generalist (hollow trees, caves, don't make their own house)	fruit	Streblidae	Speiseria	ambigua	F	fur runner	oligoxenous	fully developed	uninfected								Panama	Cerro Chucanti	Neotropics	2017	19.vi.2017#42
Carollia perspicillata	M	adult	20	43	generalist (hollow trees, caves, don't make their own house)	fruit	Streblidae	Speiseria	ambigua	M	fur runner	oligoxenous	fully developed	uninfected								Panama	Cerro Chucanti	Neotropics	2017	20.vi.2017#12
Carollia perspicillata	M	juvenile	21	40.3	generalist (hollow trees, caves, don't make their own house)	fruit	Streblidae	Speiseria	ambigua	M	fur runner	oligoxenous	fully developed	uninfected								Panama	Cerro Chucanti	Neotropics	2017	20.vi.2017#14
Carollia perspicillata	M	juvenile	20	42.8	generalist (hollow trees, caves, don't make their own house)	fruit	Streblidae	Speiseria	ambigua	M	fur runner	oligoxenous	fully developed	uninfected								Panama	Cerro Chucanti	Neotropics	2017	20.vi.2017#15
Carollia perspicillata	F	adult	22	41.7	generalist (hollow trees, caves, don't make their own house)	fruit	Streblidae	Speiseria	ambigua	F	fur runner	oligoxenous	fully developed	uninfected								Panama	Cerro Chucanti	Neotropics	2017	20.vi.2017#21
Carollia perspicillata	M	juvenile	19	39.4	generalist (hollow trees, caves, don't make their own house)	fruit	Streblidae	Speiseria	ambigua	F	fur runner	oligoxenous	fully developed	uninfected								Panama	Cerro Chucanti	Neotropics	2017	20.vi.2017#23
Carollia perspicillata	M	adult	20	43.3	generalist (hollow trees, caves, don't make their own house)	fruit	Streblidae	Speiseria	ambigua	M	fur runner	oligoxenous	fully developed	uninfected								Panama	Cerro Chucanti	Neotropics	2017	20.vi.2017#32
Carollia perspicillata	M	adult	17	40.6	generalist (hollow trees, caves, don't make their own house)	fruit	Streblidae	Speiseria	ambigua	M	fur runner	oligoxenous	fully developed	uninfected								Panama	Cerro Chucanti	Neotropics	2017	21.vi.2017#1
Carollia perspicillata	M	adult	17	40.6	generalist (hollow trees, caves, don't make their own house)	fruit	Streblidae	Speiseria	ambigua	F	fur runner	oligoxenous	fully developed	infected	no	Gloeandromyces	sp.	left metacoxa				Panama	Cerro Chucanti	Neotropics	2017	21.vi.2017#1	DH1321a
Carollia perspicillata	F	adult	20	42.2	generalist (hollow trees, caves, don't make their own house)	fruit	Streblidae	Speiseria	ambigua	F	fur runner	oligoxenous	fully developed	uninfected								Panama	Cerro Chucanti	Neotropics	2017	22.vi.2017#12
Carollia perspicillata	M	juvenile	19	43.1	generalist (hollow trees, caves, don't make their own house)	fruit	Streblidae	Speiseria	ambigua	F	fur runner	oligoxenous	fully developed	uninfected								Panama	Cerro Chucanti	Neotropics	2017	22.vi.2017#17
Carollia perspicillata	M	juvenile	19	43.1	generalist (hollow trees, caves, don't make their own house)	fruit	Streblidae	Speiseria	ambigua	M	fur runner	oligoxenous	fully developed	uninfected								Panama	Cerro Chucanti	Neotropics	2017	22.vi.2017#17, to Jordan Kueneman (microbial community)
Carollia perspicillata	M	adult	19	43.3	generalist (hollow trees, caves, don't make their own house)	fruit	Streblidae	Speiseria	ambigua	M	fur runner	oligoxenous	fully developed	uninfected								Panama	Cerro Chucanti	Neotropics	2017	22.vi.2017#2
Carollia perspicillata	M	juvenile	21	43.8	generalist (hollow trees, caves, don't make their own house)	fruit	Streblidae	Speiseria	ambigua	F	fur runner	oligoxenous	fully developed	uninfected								Panama	Cerro Chucanti	Neotropics	2017	22.vi.2017#21
Carollia perspicillata	M	juvenile	21	43.8	generalist (hollow trees, caves, don't make their own house)	fruit	Streblidae	Speiseria	ambigua	M	fur runner	oligoxenous	fully developed	uninfected								Panama	Cerro Chucanti	Neotropics	2017	22.vi.2017#21, to Jordan Kueneman (microbial community)
Carollia perspicillata	M	juvenile	21	43.8	generalist (hollow trees, caves, don't make their own house)	fruit	Streblidae	Speiseria	ambigua	M	fur runner	oligoxenous	fully developed	uninfected								Panama	Cerro Chucanti	Neotropics	2017	22.vi.2017#21, to Jordan Kueneman (microbial community)
Carollia perspicillata	M	subadult	21	43.2	generalist (hollow trees, caves, don't make their own house)	fruit	Streblidae	Speiseria	ambigua	M	fur runner	oligoxenous	fully developed	uninfected								Panama	Cerro Chucanti	Neotropics	2017	22.vi.2017#28
Carollia perspicillata	M	subadult	19	41.9	generalist (hollow trees, caves, don't make their own house)	fruit	Streblidae	Speiseria	ambigua	F	fur runner	oligoxenous	fully developed	uninfected								Panama	Cerro Chucanti	Neotropics	2017	22.vi.2017#30
Carollia perspicillata	M	juvenile	23	42.4	generalist (hollow trees, caves, don't make their own house)	fruit	Streblidae	Speiseria	ambigua	M	fur runner	oligoxenous	fully developed	uninfected								Panama	Cerro Chucanti	Neotropics	2017	22.vi.2017#31
Carollia perspicillata	F	adult	20	43.2	generalist (hollow trees, caves, don't make their own house)	fruit	Streblidae	Speiseria	ambigua	F	fur runner	oligoxenous	fully developed	uninfected								Panama	Cerro Chucanti	Neotropics	2017	23.vi.2017#29
Carollia perspicillata	F	juvenile	20	43	generalist (hollow trees, caves, don't make their own house)	fruit	Streblidae	Speiseria	ambigua	F	fur runner	oligoxenous	fully developed	uninfected								Panama	Cerro Chucanti	Neotropics	2017	23.vi.2017#34
Carollia perspicillata	M	juvenile	21	42.3	generalist (hollow trees, caves, don't make their own house)	fruit	Streblidae	Speiseria	ambigua	M	fur runner	oligoxenous	fully developed	uninfected								Panama	Cerro Chucanti	Neotropics	2017	23.vi.2017#39
Carollia perspicillata	M	juvenile	21	42.3	generalist (hollow trees, caves, don't make their own house)	fruit	Streblidae	Speiseria	ambigua	F	fur runner	oligoxenous	fully developed	uninfected								Panama	Cerro Chucanti	Neotropics	2017	23.vi.2017#39
Carollia perspicillata	M	juvenile	21	42.3	generalist (hollow trees, caves, don't make their own house)	fruit	Streblidae	Speiseria	ambigua	F	fur runner	oligoxenous	fully developed	uninfected								Panama	Cerro Chucanti	Neotropics	2017	23.vi.2017#39
Carollia perspicillata	male	adult	15.5	44.5		frutivour	Streblidae	Speiseria	ambigua	M				yes	no	Nycteromyces	streblidinus	left profemur, left pleurotrochantine				Honduras	El Paraiso Valley	neotropics	2006	270706/P13/407/CAPER	DH1031a,b
Carollia perspicillata	F	J	17		generalist (hollow trees, caves, don't make their own house)	fruit	Streblidae	Speiseria	ambigua	M	Fur runner	polyxenous	full developed	uninfected								Panama	ElGiral_Wasp_Frament	Neotropics	01.11.2014	F_0328
Carollia perspicillata	M	A	19		generalist (hollow trees, caves, don't make their own house)	fruit	Streblidae	Speiseria	ambigua	M	Fur runner	polyxenous	full developed	uninfected								Panama	Pena_Blanca	Neotropics	28.07.2014	F_0364
Carollia perspicillata	F	J	16		generalist (hollow trees, caves, don't make their own house)	fruit	Streblidae	Speiseria	ambigua	M	Fur runner	polyxenous	full developed	infected		not yet identified		tibia both hindlegs with small thalli				Panama	ElGiral_Buena_Vista_Fragment	Neotropics	13.09.2014	F_0544
Carollia perspicillata	M	A	19		generalist (hollow trees, caves, don't make their own house)	fruit	Streblidae	Speiseria	ambigua	M	Fur runner	polyxenous	full developed	uninfected								Panama	ElGiral_Tico_Fragment	Neotropics	31.08.2014	F_0662
Carollia perspicillata	F	A	18		generalist (hollow trees, caves, don't make their own house)	fruit	Streblidae	Speiseria	ambigua	M	Fur runner	polyxenous	full developed	uninfected								Panama	Pena_Blanca	Neotropics	19.09.2014	F_0700
Carollia perspicillata	F				generalist (hollow trees, caves, don't make their own house)	fruit	Streblidae	Speiseria	ambigua	F	Fur runner	oligoxenous	full developed	uninfected								Trinidad	10º27'50.58"N 61º11'53.27"W	tropical	2014	JJC tube # 2
Carollia perspicillata	F				generalist (hollow trees, caves, don't make their own house)	fruit	Streblidae	Speiseria	ambigua	F	Fur runner	oligoxenous	full developed	uninfected								Trinidad	10º27'50.58"N 61º11'53.27"W	tropical	2014	JJC tube # 2
Carollia perspicillata	F				generalist (hollow trees, caves, don't make their own house)	fruit	Streblidae	Speiseria	ambigua	M	Fur runner	oligoxenous	full developed	uninfected								Trinidad	10º27'50.58"N 61º11'53.27"W	tropical	2014	JJC tube # 2
Carollia perspicillata	F				generalist (hollow trees, caves, don't make their own house)	fruit	Streblidae	Speiseria	ambigua	M	Fur runner	oligoxenous	full developed	uninfected								Trinidad	10º27'50.58"N 61º11'53.27"W	tropical	2014	JJC tube # 2
Carollia perspicillata	F	A	20	44.3	generalist (hollow trees, caves, don't make their own house)	fruit	Streblidae	Speiseria	ambigua	male	Fur runner	polyxenous	full developed	uninfected								Panama	AS3_WaspFragment	Neotropics	2014	P_1813
Carollia perspicillata	M	A	19	43.2	generalist (hollow trees, caves, don't make their own house)	fruit	Streblidae	Speiseria	ambigua	male	Fur runner	polyxenous	full developed	uninfected								Panama	AS3_WaspFragment	Neotropics	2014	P_1876
Carollia perspicillata	F	J	18	41.6	generalist (hollow trees, caves, don't make their own house)	fruit	Streblidae	Speiseria	ambigua	male	Fur runner	polyxenous	full developed	uninfected								Panama	AS4_VillageFragment	Neotropics	2014	P_1889
Carollia perspicillata	M	SA	19	42.1	generalist (hollow trees, caves, don't make their own house)	fruit	Streblidae	Speiseria	ambigua	female	Fur runner	polyxenous	full developed	uninfected								Panama	AS1_TicoFragment	Neotropics	2014	P_1951
Carollia perspicillata	F	A	12		generalist (hollow trees, caves, don't make their own house)	fruit	Streblidae	Speiseria	ambigua	M	Fur runner	polyxenous	full developed	uninfected								Panama	Frijoles	Neotropics	2015	P_2321
Carollia perspicillata	F	A	16		generalist (hollow trees, caves, don't make their own house)	fruit	Streblidae	Speiseria	ambigua	F	Fur runner	polyxenous	full developed	uninfected								Panama	Bohio	Neotropics	2015	P_2748
Carollia perspicillata	F	A	17		generalist (hollow trees, caves, don't make their own house)	fruit	Streblidae	Speiseria	ambigua	M	Fur runner	polyxenous	full developed	uninfected								Panama	El Giral, Wasp Fragment	Neotropics	2015	P_3229
Carollia perspicillata	F	A	17		generalist (hollow trees, caves, don't make their own house)	fruit	Streblidae	Speiseria	ambigua	F	Fur runner	polyxenous	full developed	uninfected								Panama	El Giral, Wasp Fragment	Neotropics	2015	P_3229
Carollia perspicillata	F	A	23		generalist (hollow trees, caves, don't make their own house)	fruit	Streblidae	Speiseria	ambigua	M	Fur runner	polyxenous	full developed	uninfected								Panama	El Giral, Buena Vista del Diabolo Fragment	Neotropics	2015	P_3299
Carollia perspicillata	F	A	23		generalist (hollow trees, caves, don't make their own house)	fruit	Streblidae	Speiseria	ambigua	M	Fur runner	polyxenous	full developed	uninfected								Panama	El Giral, Buena Vista del Diabolo Fragment	Neotropics	2015	P_3299
Carollia perspicillata	M	SA	17		generalist (hollow trees, caves, don't make their own house)	fruit	Streblidae	Speiseria	ambigua	F	Fur runner	polyxenous	full developed	uninfected								Panama	El Giral, Wasp Fragment	Neotropics	2015	P_3338
Carollia perspicillata	F	A	18		generalist (hollow trees, caves, don't make their own house)	fruit	Streblidae	Speiseria	ambigua	F	Fur runner	polyxenous	full developed	uninfected								Panama	El Giral, Village Fragment	Neotropics	2015	P_3697
Carollia perspicillata	F	SA	17		generalist (hollow trees, caves, don't make their own house)	fruit	Streblidae	Speiseria	ambigua	M	Fur runner	polyxenous	full developed	uninfected								Panama	Bohio	Neotropics	2015	P_3916
Carollia perspicillata	F	A	19		generalist (hollow trees, caves, don't make their own house)	fruit	Streblidae	Speiseria	ambigua	F	Fur runner	polyxenous	full developed	uninfected								Panama	El Giral, Buena Vista del Diabolo Fragment	Neotropics	2015	P_3971
Carollia perspicillata	F	A	19		generalist (hollow trees, caves, don't make their own house)	fruit	Streblidae	Speiseria	ambigua	F	Fur runner	polyxenous	full developed	uninfected								Panama	El Giral, Buena Vista del Diabolo Fragment	Neotropics	2015	P_3988
Carollia perspicillata	F	A	25		generalist (hollow trees, caves, don't make their own house)	fruit	Streblidae	Speiseria	ambigua	M	Fur runner	polyxenous	full developed	uninfected								Panama	ElGiral_Nice_River_Fragment	Neotropics	05.07.2014	WP1_0181
Carollia perspicillata	F	A	25		generalist (hollow trees, caves, don't make their own house)	fruit	Streblidae	Speiseria	ambigua	F	Fur runner	polyxenous	full developed	uninfected								Panama	ElGiral_Wasp_Frament	Neotropics	18.07.2014	WP1_0185
Carollia perspicillata	M	A	16		generalist (hollow trees, caves, don't make their own house)	fruit	Streblidae	Speiseria	ambigua	M	Fur runner	polyxenous	full developed	uninfected								Panama	ElGiral_Nice_River_Fragment	Neotropics	05.07.2014	WP1_0224
Carollia perspicillata	F	A	26		hollow tree roosting	fruit	Streblidae	Speiseria	ambigua	M	Fur runner	polyxenous	full developed	uninfected								Panama	El Giral, Nice River Fragment	Neotropics	2014	WP1_125
Carollia perspicillata	male	adult	22	44.5		frutivour	Streblidae	Strebla	guajiro	M												Honduras	El Paraiso Valley	neotropics	2006	160706/p1/332/caper
Carollia perspicillata	F	adult, pregnant		41.4	generalist (hollow trees, caves, don't make their own house)	fruit	Streblidae	Strebla	guajiro	M	fur swimmer	oligoxenous	fully developed	uninfected								Panama	Cerro Chucanti	Neotropics	2017	18.vi.2017#15
Carollia perspicillata	F	adult, pregnant		41.4	generalist (hollow trees, caves, don't make their own house)	fruit	Streblidae	Strebla	guajiro	F	fur swimmer	oligoxenous	fully developed	uninfected								Panama	Cerro Chucanti	Neotropics	2017	18.vi.2017#15
Carollia perspicillata	F	adult	19	42.6	generalist (hollow trees, caves, don't make their own house)	fruit	Streblidae	Strebla	guajiro	M	fur swimmer	oligoxenous	fully developed	uninfected								Panama	Cerro Chucanti	Neotropics	2017	18.vi.2017#17
Carollia perspicillata	F	adult	18	42.1	generalist (hollow trees, caves, don't make their own house)	fruit	Streblidae	Strebla	guajiro	M	fur swimmer	oligoxenous	fully developed	uninfected								Panama	Cerro Chucanti	Neotropics	2017	18.vi.2017#18
Carollia perspicillata	F	adult	20	43.1	generalist (hollow trees, caves, don't make their own house)	fruit	Streblidae	Strebla	guajiro	F	fur swimmer	oligoxenous	fully developed	uninfected								Panama	Cerro Chucanti	Neotropics	2017	18.vi.2017#22
Carollia perspicillata	F	adult	20	42.6	generalist (hollow trees, caves, don't make their own house)	fruit	Streblidae	Strebla	guajiro	M	fur swimmer	oligoxenous	fully developed	uninfected								Panama	Cerro Chucanti	Neotropics	2017	18.vi.2017#28
Carollia perspicillata	M	adult	11	44.6	generalist (hollow trees, caves, don't make their own house)	fruit	Streblidae	Strebla	guajiro	F	fur swimmer	oligoxenous	fully developed	uninfected								Panama	Cerro Chucanti	Neotropics	2017	18.vi.2017#31
Carollia perspicillata	F	juvenile	18	42.3	generalist (hollow trees, caves, don't make their own house)	fruit	Streblidae	Strebla	guajiro	M	fur swimmer	oligoxenous	fully developed	uninfected								Panama	Cerro Chucanti	Neotropics	2017	18.vi.2017#32
Carollia perspicillata	F	adult	20.5	41	generalist (hollow trees, caves, don't make their own house)	fruit	Streblidae	Strebla	guajiro	M	fur swimmer	oligoxenous	fully developed	uninfected								Panama	Cerro Chucanti	Neotropics	2017	18.vi.2017#33
Carollia perspicillata	M	adult	19	42.6	generalist (hollow trees, caves, don't make their own house)	fruit	Streblidae	Strebla	guajiro	M	fur swimmer	oligoxenous	fully developed	uninfected								Panama	Cerro Chucanti	Neotropics	2017	18.vi.2017#6
Carollia perspicillata	M	adult	20	42.3	generalist (hollow trees, caves, don't make their own house)	fruit	Streblidae	Strebla	guajiro	F	fur swimmer	oligoxenous	fully developed	uninfected								Panama	Cerro Chucanti	Neotropics	2017	19.vi.2017#17
Carollia perspicillata	M	adult	20	44.3	generalist (hollow trees, caves, don't make their own house)	fruit	Streblidae	Strebla	guajiro	F	fur swimmer	oligoxenous	fully developed	uninfected								Panama	Cerro Chucanti	Neotropics	2017	19.vi.2017#21
Carollia perspicillata	M	adult	20	43.2	generalist (hollow trees, caves, don't make their own house)	fruit	Streblidae	Strebla	guajiro	M	fur swimmer	oligoxenous	fully developed	uninfected								Panama	Cerro Chucanti	Neotropics	2017	19.vi.2017#25
Carollia perspicillata	M	adult	16	41.1	generalist (hollow trees, caves, don't make their own house)	fruit	Streblidae	Strebla	guajiro	F	fur swimmer	oligoxenous	fully developed	uninfected								Panama	Cerro Chucanti	Neotropics	2017	19.vi.2017#35
Carollia perspicillata	F	adult	33	42.2	generalist (hollow trees, caves, don't make their own house)	fruit	Streblidae	Strebla	guajiro	F	fur swimmer	oligoxenous	fully developed	uninfected								Panama	Cerro Chucanti	Neotropics	2017	19.vi.2017#6
Carollia perspicillata	M	juvenile	20	42.8	generalist (hollow trees, caves, don't make their own house)	fruit	Streblidae	Strebla	guajiro	F	fur swimmer	oligoxenous	fully developed	uninfected								Panama	Cerro Chucanti	Neotropics	2017	20.vi.2017#15
Carollia perspicillata	F	adult	21	41.2	generalist (hollow trees, caves, don't make their own house)	fruit	Streblidae	Strebla	guajiro	M	fur swimmer	oligoxenous	fully developed	uninfected								Panama	Cerro Chucanti	Neotropics	2017	20.vi.2017#3
Carollia perspicillata	F	adult	21	41.2	generalist (hollow trees, caves, don't make their own house)	fruit	Streblidae	Strebla	guajiro	F	fur swimmer	oligoxenous	fully developed	uninfected								Panama	Cerro Chucanti	Neotropics	2017	20.vi.2017#3
Carollia perspicillata	F	adult	21	41.2	generalist (hollow trees, caves, don't make their own house)	fruit	Streblidae	Strebla	guajiro	F	fur swimmer	oligoxenous	fully developed	uninfected								Panama	Cerro Chucanti	Neotropics	2017	20.vi.2017#3
Carollia perspicillata	F	adult, pregnant	27	43.7	generalist (hollow trees, caves, don't make their own house)	fruit	Streblidae	Strebla	guajiro	F	fur swimmer	oligoxenous	fully developed	uninfected								Panama	Cerro Chucanti	Neotropics	2017	20.vi.2017#36
Carollia perspicillata	M						Streblidae	Strebla	guajiro	female				uninfected								Panama		Neotropics	2016	2016-06-09 2Cp
Carollia perspicillata	F	juvenile	17	42.6			Streblidae	Strebla	guajiro	female				uninfected								Panama	end of road past 183	Neotropics	2016	2016-07-17 6Cp
Carollia perspicillata	M	adult	21	43.8	generalist (hollow trees, caves, don't make their own house)	fruit	Streblidae	Strebla	guajiro	F	fur swimmer	oligoxenous	fully developed	uninfected								Panama	Cerro Chucanti	Neotropics	2017	22.vi.2017#26
Carollia perspicillata	M	juvenile	23	42.4	generalist (hollow trees, caves, don't make their own house)	fruit	Streblidae	Strebla	guajiro	M	fur swimmer	oligoxenous	fully developed	uninfected								Panama	Cerro Chucanti	Neotropics	2017	22.vi.2017#31
Carollia perspicillata	female	adult	0	43.5		frutivour	Streblidae	Strebla	guajiro	F												Honduras	El Paraiso Valley	neotropics	2006	240706/st/376/caper
Carollia perspicillata	female	adult	0	43.5		frutivour	Streblidae	Strebla	guajiro	F												Honduras	El Paraiso Valley	neotropics	2006	240706/st/376/caper
Carollia perspicillata	M	A	18	40.9	generalist (hollow trees, caves, don't make their own house)	fruit	Streblidae	Strebla	guajiro	female	Fur swimmer	monoxenous	full developed	uninfected								Panama	AS5_BuenaVistaFragment	Neotropics	2014	F_0534
Carollia perspicillata	M	SA	17		generalist (hollow trees, caves, don't make their own house)	fruit	Streblidae	Strebla	guajiro	F	Fur swimmer	monoxenous	full developed	uninfected								Panama	ElGiral_Nice_River_Fragment	Neotropics	02.10.2014	F_0588
Carollia perspicillata	M	J	16		generalist (hollow trees, caves, don't make their own house)	fruit	Streblidae	Strebla	guajiro	M	Fur swimmer	monoxenous	full developed	uninfected								Panama	ElGiral_Wasp_Frament	Neotropics	01.11.2014	F_0748
Carollia perspicillata	F	J	16		generalist (hollow trees, caves, don't make their own house)	fruit	Streblidae	Strebla	guajiro	M	Fur swimmer	monoxenous	full developed	uninfected								Panama	ElGiral_Wasp_Frament	Neotropics	01.11.2014	P_0456
Carollia perspicillata	F	A	18		hollow tree roosting	fruit	Streblidae	Strebla	guajiro	M	Fur swimmer	monoxenous	full developed	uninfected								Panama	ANAM station, Coiba	Neotropics	2015	P_1774
Carollia perspicillata	F	A	20	44.3	generalist (hollow trees, caves, don't make their own house)	fruit	Streblidae	Strebla	guajiro	male	Fur swimmer	monoxenous	full developed	uninfected								Panama	AS3_WaspFragment	Neotropics	2014	P_1813
Carollia perspicillata	M	A	16	41.7	generalist (hollow trees, caves, don't make their own house)	fruit	Streblidae	Strebla	guajiro	female	Fur swimmer	monoxenous	full developed	uninfected								Panama	AS3_WaspFragment	Neotropics	2014	P_1867
Carollia perspicillata	F	A	22		generalist (hollow trees, caves, don't make their own house)	fruit	Streblidae	Strebla	guajiro	M	Fur swimmer	monoxenous	full developed	uninfected								Panama	BCI	Neotropics	2015	P_2253
Carollia perspicillata	F	A	17		generalist (hollow trees, caves, don't make their own house)	fruit	Streblidae	Strebla	guajiro	M	Fur swimmer	monoxenous	full developed	uninfected								Panama	Frijoles	Neotropics	2015	P_2295
Carollia perspicillata	M	A	20	41.2	generalist (hollow trees, caves, don't make their own house)	fruit	Streblidae	Strebla	guajiro	male	Fur swimmer	monoxenous	full developed	uninfected								Panama	BCI - Lutz Tower	Neotropics	2015	P_2350
Carollia perspicillata	F	A	35	45	generalist (hollow trees, caves, don't make their own house)	fruit	Streblidae	Strebla	guajiro	female	Fur swimmer	monoxenous	full developed	uninfected								Panama	Coiba_Cerro_Torre_1	Neotropics	2015	P_2902
Carollia perspicillata	F	A	35	45	generalist (hollow trees, caves, don't make their own house)	fruit	Streblidae	Strebla	guajiro	female	Fur swimmer	monoxenous	full developed	uninfected								Panama	Coiba_Cerro_Torre_1	Neotropics	2015	P_2902
Carollia perspicillata	F	NA	NA		hollow tree roosting	fruit	Streblidae	Strebla	guajiro	F	Fur swimmer	monoxenous	full developed	uninfected								Panama	Playa escondido, Coiba	Neotropics	2015	P_3056
Carollia perspicillata	F	A	19		hollow tree roosting	fruit	Streblidae	Strebla	guajiro	M	Fur swimmer	monoxenous	full developed	uninfected								Panama	Cerro Torre, Coiba	Neotropics	2015	P_3065
Carollia perspicillata	M	A	20		hollow tree roosting	fruit	Streblidae	Strebla	guajiro	F	Fur swimmer	monoxenous	full developed	uninfected								Panama	Playa escondido, Coiba	Neotropics	2015	P_3093
Carollia perspicillata	F	A	19	46.3	generalist (hollow trees, caves, don't make their own house)	fruit	Streblidae	Strebla	guajiro	male	Fur swimmer	monoxenous	full developed	uninfected								Panama	Coiba_Cerro_Torre_1	Neotropics	2015	P_3103
Carollia perspicillata	F	A	19	46.3	generalist (hollow trees, caves, don't make their own house)	fruit	Streblidae	Strebla	guajiro	female	Fur swimmer	monoxenous	full developed	uninfected								Panama	Coiba_Cerro_Torre_1	Neotropics	2015	P_3103
Carollia perspicillata	F	A	20	43.3	generalist (hollow trees, caves, don't make their own house)	fruit	Streblidae	Strebla	guajiro	female	Fur swimmer	monoxenous	full developed	uninfected								Panama	Coiba_Playa_Escondido_1	Neotropics	2015	P_3123
Carollia perspicillata	F	A	20	43.3	generalist (hollow trees, caves, don't make their own house)	fruit	Streblidae	Strebla	guajiro	female	Fur swimmer	monoxenous	full developed	uninfected								Panama	Coiba_Playa_Escondido_1	Neotropics	2015	P_3123
Carollia perspicillata	M	A	20		hollow tree roosting	fruit	Streblidae	Strebla	guajiro	M	Fur swimmer	monoxenous	full developed	uninfected								Panama	Playa escondido, Coiba	Neotropics	2015	P_3134
Carollia perspicillata	F	NA	NA		hollow tree roosting	fruit	Streblidae	Strebla	guajiro	F	Fur swimmer	monoxenous	full developed	uninfected								Panama	Cerro Torre, Coiba	Neotropics	2015	P_3160
Carollia perspicillata	F	NA	NA		hollow tree roosting	fruit	Streblidae	Strebla	guajiro	F	Fur swimmer	monoxenous	full developed	uninfected								Panama	Cerro Torre, Coiba	Neotropics	2015	P_3160
Carollia perspicillata	F	NA	NA		hollow tree roosting	fruit	Streblidae	Strebla	guajiro	F	Fur swimmer	monoxenous	full developed	uninfected								Panama	Cerro Torre, Coiba	Neotropics	2015	P_3160
Carollia perspicillata	F	A	22	45.5	generalist (hollow trees, caves, don't make their own house)	fruit	Streblidae	Strebla	guajiro	male	Fur swimmer	monoxenous	full developed	uninfected								Panama	Santa_Fe	Neotropics	2015	P_3162
Carollia perspicillata	F	J	15		generalist (hollow trees, caves, don't make their own house)	fruit	Streblidae	Strebla	guajiro	M	Fur swimmer	monoxenous	full developed	uninfected								Panama	Bohio	Neotropics	2015	P_3550
Carollia perspicillata	F	A	25		generalist (hollow trees, caves, don't make their own house)	fruit	Streblidae	Strebla	guajiro	F	Fur swimmer	monoxenous	full developed	uninfected								Panama	ElGiral_Wasp_Frament	Neotropics	18.07.2014	WP1_0185
Carollia perspicillata	F	juvenile	17	42.6			Streblidae	Trichobioides	perspicillatus	male				uninfected								Panama	end of road past 183	Neotropics	2016	2016-07-17 6Cp
Carollia perspicillata	F	juvenile	17	42.6			Streblidae	Trichobioides	perspicillatus	female				uninfected								Panama	end of road past 183	Neotropics	2016	2016-07-17 6Cp
Carollia perspicillata	M	adult	20	40.6	generalist (hollow trees, caves, don't make their own house)	fruit	Streblidae	Trichobius	anducei	M	wing crawler	oligoxenous	fully developed	uninfected								Panama	Cerro Chucanti	Neotropics	2017	18.vi.2017#2
Carollia perspicillata	M	juvenile	19	41.6	generalist (hollow trees, caves, don't make their own house)	fruit	Streblidae	Trichobius	anducei	F	wing crawler	oligoxenous	fully developed	uninfected								Panama	Cerro Chucanti	Neotropics	2017	19.vi.2017#20
Carollia perspicillata	M	juvenile	20	42.8	generalist (hollow trees, caves, don't make their own house)	fruit	Streblidae	Trichobius	anducei	F	wing crawler	oligoxenous	fully developed	uninfected								Panama	Cerro Chucanti	Neotropics	2017	20.vi.2017#15
Carollia perspicillata	M	adult	19	42.6	generalist (hollow trees, caves, don't make their own house)	fruit	Streblidae	Trichobius	anducei	M	wing crawler	oligoxenous	fully developed	uninfected								Panama	Cerro Chucanti	Neotropics	2017	22.vi.2017#24
Carollia perspicillata	M	adult	21	43.8	generalist (hollow trees, caves, don't make their own house)	fruit	Streblidae	Trichobius	anducei	M	wing crawler	oligoxenous	fully developed	uninfected								Panama	Cerro Chucanti	Neotropics	2017	22.vi.2017#26
Carollia perspicillata	F	juvenile	18	42.3	generalist (hollow trees, caves, don't make their own house)	fruit	Streblidae	Trichobius	anducei	M	wing crawler	oligoxenous	fully developed	uninfected								Panama	Cerro Chucanti	Neotropics	2017	23.vi.2017#6
Carollia perspicillata	F	A	17		generalist (hollow trees, caves, don't make their own house)	fruit	Streblidae	Trichobius	anducei	M	Wing crawler	monoxenous	full developed	uninfected								Panama	El Giral, Wasp Fragment	Neotropics	2015	P_3229
Carollia perspicillata	M	A	18		generalist (hollow trees, caves, don't make their own house)	fruit	Streblidae	Trichobius	anducei	M	Wing crawler	monoxenous	full developed	uninfected								Panama	El Giral, Wasp Fragment	Neotropics	2015	P_3455
Carollia perspicillata	M	A	18		generalist (hollow trees, caves, don't make their own house)	fruit	Streblidae	Trichobius	anducei	F	Wing crawler	monoxenous	full developed	uninfected								Panama	El Giral, Wasp Fragment	Neotropics	2015	P_3455
Carollia perspicillata	F	A	19		generalist (hollow trees, caves, don't make their own house)	fruit	Streblidae	Trichobius	anducei	F	Wing crawler	monoxenous	full developed	uninfected								Panama	El Giral, Buena Vista del Diabolo Fragment	Neotropics	2015	P_3988
Carollia perspicillata	M	A	NA		generalist (hollow trees, caves, don't make their own house)	fruit	Streblidae	Trichobius	anducei	M	Wing crawler	monoxenous	full developed	uninfected								Panama	El Giral, Village Fragment	Neotropics	2015	P_3991
Carollia perspicillata	M	A	21		generalist (hollow trees, caves, don't make their own house)	fruit	Streblidae	Trichobius	anducei	M	Wing crawler	monoxenous	full developed	uninfected								Panama	ElGiral_Village_Fragment	Neotropics	07.07.2014	WP1_0098
Carollia perspicillata	M	A	21		generalist (hollow trees, caves, don't make their own house)	fruit	Streblidae	Trichobius	anducei	M	Wing crawler	monoxenous	full developed	uninfected								Panama	ElGiral_Village_Fragment	Neotropics	07.07.2014	WP1_0098
Carollia perspicillata	F	juvenile	17	42.6			Streblidae	Trichobius	costalimai	male				uninfected								Panama	end of road past 183	Neotropics	2016	2016-07-17 6Cp
Carollia perspicillata	male	adult	19	44.3		frutivour	Streblidae	Trichobius	joblingi	M												Honduras	El Paraiso Valley	neotropics	2006	100806/ep13/657/caper
Carollia perspicillata	male	adult	19	44.3		frutivour	Streblidae	Trichobius	joblingi	M												Honduras	El Paraiso Valley	neotropics	2006	100806/ep13/657/caper
Carollia perspicillata	male	adult	19	44.3		frutivour	Streblidae	Trichobius	joblingi	M												Honduras	El Paraiso Valley	neotropics	2006	100806/ep13/657/caper
Carollia perspicillata	male	adult	19	44.3		frutivour	Streblidae	Trichobius	joblingi	F												Honduras	El Paraiso Valley	neotropics	2006	100806/ep13/657/caper
Carollia perspicillata	male	adult	19	44.3		frutivour	Streblidae	Trichobius	joblingi	F												Honduras	El Paraiso Valley	neotropics	2006	100806/ep13/657/caper
Carollia perspicillata	female	adult, lactating	23.5	45.5		frutivour	Streblidae	Trichobius	joblingi	M												Honduras	El Paraiso Valley	neotropics	2006	140806/epm/692/caper
Carollia perspicillata	female	adult, lactating	23.5	45.5		frutivour	Streblidae	Trichobius	joblingi	M												Honduras	El Paraiso Valley	neotropics	2006	140806/epm/692/caper
Carollia perspicillata	female	adult, lactating	23.5	45.5		frutivour	Streblidae	Trichobius	joblingi	F												Honduras	El Paraiso Valley	neotropics	2006	140806/epm/692/caper
Carollia perspicillata	female	adult, lactating	23.5	45.5		frutivour	Streblidae	Trichobius	joblingi	F												Honduras	El Paraiso Valley	neotropics	2006	140806/epm/692/caper
Carollia perspicillata	male	adult	22	44.5		frutivour	Streblidae	Trichobius	joblingi	M												Honduras	El Paraiso Valley	neotropics	2006	160706/p1/332/caper
Carollia perspicillata	male	adult	22	44.5		frutivour	Streblidae	Trichobius	joblingi	M												Honduras	El Paraiso Valley	neotropics	2006	160706/p1/332/caper
Carollia perspicillata	male	adult	22	44.5		frutivour	Streblidae	Trichobius	joblingi	F												Honduras	El Paraiso Valley	neotropics	2006	160706/p1/332/caper
Carollia perspicillata	F	adult, pregnant	21	42.1	generalist (hollow trees, caves, don't make their own house)	fruit	Streblidae	Trichobius	joblingi	M	wing crawler	oligoxenous	fully developed	uninfected								Panama	Cerro Chucanti	Neotropics	2017	18.vi.2017#11
Carollia perspicillata	F	adult, pregnant		41.4	generalist (hollow trees, caves, don't make their own house)	fruit	Streblidae	Trichobius	joblingi	M	wing crawler	oligoxenous	fully developed	uninfected								Panama	Cerro Chucanti	Neotropics	2017	18.vi.2017#15
Carollia perspicillata	F	adult	25	43.9	generalist (hollow trees, caves, don't make their own house)	fruit	Streblidae	Trichobius	joblingi	M	wing crawler	oligoxenous	fully developed	uninfected								Panama	Cerro Chucanti	Neotropics	2017	18.vi.2017#16
Carollia perspicillata	F	adult	19	42.6	generalist (hollow trees, caves, don't make their own house)	fruit	Streblidae	Trichobius	joblingi	M	wing crawler	oligoxenous	fully developed	uninfected								Panama	Cerro Chucanti	Neotropics	2017	18.vi.2017#17
Carollia perspicillata	F	adult	18	42.1	generalist (hollow trees, caves, don't make their own house)	fruit	Streblidae	Trichobius	joblingi	M	wing crawler	oligoxenous	fully developed	uninfected								Panama	Cerro Chucanti	Neotropics	2017	18.vi.2017#18
Carollia perspicillata	M	juvenile	18	43.9	generalist (hollow trees, caves, don't make their own house)	fruit	Streblidae	Trichobius	joblingi	M	wing crawler	oligoxenous	fully developed	uninfected								Panama	Cerro Chucanti	Neotropics	2017	18.vi.2017#19
Carollia perspicillata	M	juvenile	18	43.9	generalist (hollow trees, caves, don't make their own house)	fruit	Streblidae	Trichobius	joblingi	M	wing crawler	oligoxenous	fully developed	uninfected								Panama	Cerro Chucanti	Neotropics	2017	18.vi.2017#19
Carollia perspicillata	M	juvenile	18	43.9	generalist (hollow trees, caves, don't make their own house)	fruit	Streblidae	Trichobius	joblingi	M	wing crawler	oligoxenous	fully developed	uninfected								Panama	Cerro Chucanti	Neotropics	2017	18.vi.2017#19
Carollia perspicillata	M	adult	20	40.6	generalist (hollow trees, caves, don't make their own house)	fruit	Streblidae	Trichobius	joblingi	M	wing crawler	oligoxenous	fully developed	uninfected								Panama	Cerro Chucanti	Neotropics	2017	18.vi.2017#2
Carollia perspicillata	M	adult	20	40.6	generalist (hollow trees, caves, don't make their own house)	fruit	Streblidae	Trichobius	joblingi	M	wing crawler	oligoxenous	fully developed	uninfected								Panama	Cerro Chucanti	Neotropics	2017	18.vi.2017#2
Carollia perspicillata	M	adult	20	40.6	generalist (hollow trees, caves, don't make their own house)	fruit	Streblidae	Trichobius	joblingi	F	wing crawler	oligoxenous	fully developed	uninfected								Panama	Cerro Chucanti	Neotropics	2017	18.vi.2017#2
Carollia perspicillata	M	adult	20	40.6	generalist (hollow trees, caves, don't make their own house)	fruit	Streblidae	Trichobius	joblingi	F	wing crawler	oligoxenous	fully developed	uninfected								Panama	Cerro Chucanti	Neotropics	2017	18.vi.2017#2
Carollia perspicillata	M	adult	20	40.6	generalist (hollow trees, caves, don't make their own house)	fruit	Streblidae	Trichobius	joblingi	F	wing crawler	oligoxenous	fully developed	uninfected								Panama	Cerro Chucanti	Neotropics	2017	18.vi.2017#2
Carollia perspicillata	F	adult	20	43.1	generalist (hollow trees, caves, don't make their own house)	fruit	Streblidae	Trichobius	joblingi	M	wing crawler	oligoxenous	fully developed	uninfected								Panama	Cerro Chucanti	Neotropics	2017	18.vi.2017#22
Carollia perspicillata	M	juvenile	23	44	generalist (hollow trees, caves, don't make their own house)	fruit	Streblidae	Trichobius	joblingi	M	wing crawler	oligoxenous	fully developed	uninfected								Panama	Cerro Chucanti	Neotropics	2017	18.vi.2017#24
Carollia perspicillata	M	juvenile	23	44	generalist (hollow trees, caves, don't make their own house)	fruit	Streblidae	Trichobius	joblingi	M	wing crawler	oligoxenous	fully developed	uninfected								Panama	Cerro Chucanti	Neotropics	2017	18.vi.2017#24
Carollia perspicillata	F	juvenile	28	42.3	generalist (hollow trees, caves, don't make their own house)	fruit	Streblidae	Trichobius	joblingi	F	wing crawler	oligoxenous	fully developed	uninfected								Panama	Cerro Chucanti	Neotropics	2017	18.vi.2017#25
Carollia perspicillata	F	juvenile	23	41.6	generalist (hollow trees, caves, don't make their own house)	fruit	Streblidae	Trichobius	joblingi	M	wing crawler	oligoxenous	fully developed	uninfected								Panama	Cerro Chucanti	Neotropics	2017	18.vi.2017#27
Carollia perspicillata	F	juvenile	23	41.6	generalist (hollow trees, caves, don't make their own house)	fruit	Streblidae	Trichobius	joblingi	F	wing crawler	oligoxenous	fully developed	infected	yes	Gloeandromyces	sp. nov. 1	base of right wing	Gloeandromyces	streblae	left & right wing, different veins	Panama	Cerro Chucanti	Neotropics	2017	18.vi.2017#27	DH1306a,d-e	DH1306b-c	SSU, LSU rDNA
Carollia perspicillata	F	adult	20	42.6	generalist (hollow trees, caves, don't make their own house)	fruit	Streblidae	Trichobius	joblingi	M	wing crawler	oligoxenous	fully developed	uninfected								Panama	Cerro Chucanti	Neotropics	2017	18.vi.2017#28
Carollia perspicillata	F	adult	20	42.6	generalist (hollow trees, caves, don't make their own house)	fruit	Streblidae	Trichobius	joblingi	M	wing crawler	oligoxenous	fully developed	uninfected								Panama	Cerro Chucanti	Neotropics	2017	18.vi.2017#28
Carollia perspicillata	F	adult	20	42.6	generalist (hollow trees, caves, don't make their own house)	fruit	Streblidae	Trichobius	joblingi	F	wing crawler	oligoxenous	fully developed	uninfected								Panama	Cerro Chucanti	Neotropics	2017	18.vi.2017#28
Carollia perspicillata	F	adult	20	42.6	generalist (hollow trees, caves, don't make their own house)	fruit	Streblidae	Trichobius	joblingi	F	wing crawler	oligoxenous	fully developed	uninfected								Panama	Cerro Chucanti	Neotropics	2017	18.vi.2017#28
Carollia perspicillata	F	adult	20	42.6	generalist (hollow trees, caves, don't make their own house)	fruit	Streblidae	Trichobius	joblingi	F	wing crawler	oligoxenous	fully developed	uninfected								Panama	Cerro Chucanti	Neotropics	2017	18.vi.2017#28
Carollia perspicillata	F	adult	20	42.6	generalist (hollow trees, caves, don't make their own house)	fruit	Streblidae	Trichobius	joblingi	F	wing crawler	oligoxenous	fully developed	uninfected								Panama	Cerro Chucanti	Neotropics	2017	18.vi.2017#28
Carollia perspicillata	F	adult	20	42.6	generalist (hollow trees, caves, don't make their own house)	fruit	Streblidae	Trichobius	joblingi	F	wing crawler	oligoxenous	fully developed	infected	no	Gloeandromyces	streblae	left wing				Panama	Cerro Chucanti	Neotropics	2017	18.vi.2017#28	DH1307a
Carollia perspicillata	F	subadult	20	45.9	generalist (hollow trees, caves, don't make their own house)	fruit	Streblidae	Trichobius	joblingi	M	wing crawler	oligoxenous	fully developed	uninfected								Panama	Cerro Chucanti	Neotropics	2017	18.vi.2017#30
Carollia perspicillata	F	subadult	20	45.9	generalist (hollow trees, caves, don't make their own house)	fruit	Streblidae	Trichobius	joblingi	M	wing crawler	oligoxenous	fully developed	uninfected								Panama	Cerro Chucanti	Neotropics	2017	18.vi.2017#30
Carollia perspicillata	F	subadult	20	45.9	generalist (hollow trees, caves, don't make their own house)	fruit	Streblidae	Trichobius	joblingi	M	wing crawler	oligoxenous	fully developed	uninfected								Panama	Cerro Chucanti	Neotropics	2017	18.vi.2017#30
Carollia perspicillata	F	subadult	20	45.9	generalist (hollow trees, caves, don't make their own house)	fruit	Streblidae	Trichobius	joblingi	F	wing crawler	oligoxenous	fully developed	uninfected								Panama	Cerro Chucanti	Neotropics	2017	18.vi.2017#30
Carollia perspicillata	M	adult	11	44.6	generalist (hollow trees, caves, don't make their own house)	fruit	Streblidae	Trichobius	joblingi	M	wing crawler	oligoxenous	fully developed	uninfected								Panama	Cerro Chucanti	Neotropics	2017	18.vi.2017#31
Carollia perspicillata	M	adult	11	44.6	generalist (hollow trees, caves, don't make their own house)	fruit	Streblidae	Trichobius	joblingi	F	wing crawler	oligoxenous	fully developed	uninfected								Panama	Cerro Chucanti	Neotropics	2017	18.vi.2017#31
Carollia perspicillata	F	adult	20.5	41	generalist (hollow trees, caves, don't make their own house)	fruit	Streblidae	Trichobius	joblingi	M	wing crawler	oligoxenous	fully developed	uninfected								Panama	Cerro Chucanti	Neotropics	2017	18.vi.2017#33
Carollia perspicillata	F	adult	20.5	41	generalist (hollow trees, caves, don't make their own house)	fruit	Streblidae	Trichobius	joblingi	M	wing crawler	oligoxenous	fully developed	uninfected								Panama	Cerro Chucanti	Neotropics	2017	18.vi.2017#33
Carollia perspicillata	F	adult	20.5	41	generalist (hollow trees, caves, don't make their own house)	fruit	Streblidae	Trichobius	joblingi	M	wing crawler	oligoxenous	fully developed	uninfected								Panama	Cerro Chucanti	Neotropics	2017	18.vi.2017#33
Carollia perspicillata	M	adult	19	42.6	generalist (hollow trees, caves, don't make their own house)	fruit	Streblidae	Trichobius	joblingi	M	wing crawler	oligoxenous	fully developed	uninfected								Panama	Cerro Chucanti	Neotropics	2017	18.vi.2017#6
Carollia perspicillata	M	adult	19	42.6	generalist (hollow trees, caves, don't make their own house)	fruit	Streblidae	Trichobius	joblingi	F	wing crawler	oligoxenous	fully developed	uninfected								Panama	Cerro Chucanti	Neotropics	2017	18.vi.2017#6
Carollia perspicillata	F	adult	19	42.2	generalist (hollow trees, caves, don't make their own house)	fruit	Streblidae	Trichobius	joblingi	M	wing crawler	oligoxenous	fully developed	uninfected								Panama	Cerro Chucanti	Neotropics	2017	18.vi.2017#9
Carollia perspicillata	F	adult	19	42.2	generalist (hollow trees, caves, don't make their own house)	fruit	Streblidae	Trichobius	joblingi	M	wing crawler	oligoxenous	fully developed	uninfected								Panama	Cerro Chucanti	Neotropics	2017	18.vi.2017#9
Carollia perspicillata	F	adult	19	42.2	generalist (hollow trees, caves, don't make their own house)	fruit	Streblidae	Trichobius	joblingi	M	wing crawler	oligoxenous	fully developed	infected	yes	Nycteromyces	streblidinus	left mesofemur	Gloeandromyces	streblae	right metatrochanter	Panama	Cerro Chucanti	Neotropics	2017	18.vi.2017#9	DH1305b,d	DH1305c
Carollia perspicillata	M	juvenile	20	41.5	generalist (hollow trees, caves, don't make their own house)	fruit	Streblidae	Trichobius	joblingi	M	wing crawler	oligoxenous	fully developed	uninfected								Panama	Cerro Chucanti	Neotropics	2017	19.vi.2017#1
Carollia perspicillata	M	juvenile	20	41.5	generalist (hollow trees, caves, don't make their own house)	fruit	Streblidae	Trichobius	joblingi	F	wing crawler	oligoxenous	fully developed	uninfected								Panama	Cerro Chucanti	Neotropics	2017	19.vi.2017#1
Carollia perspicillata	M	juvenile	21	42.4	generalist (hollow trees, caves, don't make their own house)	fruit	Streblidae	Trichobius	joblingi	M	wing crawler	oligoxenous	fully developed	uninfected								Panama	Cerro Chucanti	Neotropics	2017	19.vi.2017#10
Carollia perspicillata	M	juvenile	21	42.4	generalist (hollow trees, caves, don't make their own house)	fruit	Streblidae	Trichobius	joblingi	M	wing crawler	oligoxenous	fully developed	uninfected								Panama	Cerro Chucanti	Neotropics	2017	19.vi.2017#10
Carollia perspicillata	M	juvenile	21	42.4	generalist (hollow trees, caves, don't make their own house)	fruit	Streblidae	Trichobius	joblingi	M	wing crawler	oligoxenous	fully developed	uninfected								Panama	Cerro Chucanti	Neotropics	2017	19.vi.2017#10
Carollia perspicillata	M	juvenile	21	42.4	generalist (hollow trees, caves, don't make their own house)	fruit	Streblidae	Trichobius	joblingi	F	wing crawler	oligoxenous	fully developed	uninfected								Panama	Cerro Chucanti	Neotropics	2017	19.vi.2017#10
Carollia perspicillata	M	juvenile	21	42.4	generalist (hollow trees, caves, don't make their own house)	fruit	Streblidae	Trichobius	joblingi	F	wing crawler	oligoxenous	fully developed	uninfected								Panama	Cerro Chucanti	Neotropics	2017	19.vi.2017#10
Carollia perspicillata	M	juvenile	21	42.4	generalist (hollow trees, caves, don't make their own house)	fruit	Streblidae	Trichobius	joblingi	F	wing crawler	oligoxenous	fully developed	uninfected								Panama	Cerro Chucanti	Neotropics	2017	19.vi.2017#10
Carollia perspicillata	M	adult	22	40.6	generalist (hollow trees, caves, don't make their own house)	fruit	Streblidae	Trichobius	joblingi	M	wing crawler	oligoxenous	fully developed	uninfected								Panama	Cerro Chucanti	Neotropics	2017	19.vi.2017#14
Carollia perspicillata	M	adult	21	42.3	generalist (hollow trees, caves, don't make their own house)	fruit	Streblidae	Trichobius	joblingi	F	wing crawler	oligoxenous	fully developed	uninfected								Panama	Cerro Chucanti	Neotropics	2017	19.vi.2017#16
Carollia perspicillata	F	juvenile	18	40.7	generalist (hollow trees, caves, don't make their own house)	fruit	Streblidae	Trichobius	joblingi	M	wing crawler	oligoxenous	fully developed	uninfected								Panama	Cerro Chucanti	Neotropics	2017	19.vi.2017#19
Carollia perspicillata	F	juvenile	18	40.7	generalist (hollow trees, caves, don't make their own house)	fruit	Streblidae	Trichobius	joblingi	M	wing crawler	oligoxenous	fully developed	uninfected								Panama	Cerro Chucanti	Neotropics	2017	19.vi.2017#19
Carollia perspicillata	F	juvenile	18	40.7	generalist (hollow trees, caves, don't make their own house)	fruit	Streblidae	Trichobius	joblingi	F	wing crawler	oligoxenous	fully developed	uninfected								Panama	Cerro Chucanti	Neotropics	2017	19.vi.2017#19
Carollia perspicillata	F	juvenile	18	40.7	generalist (hollow trees, caves, don't make their own house)	fruit	Streblidae	Trichobius	joblingi	F	wing crawler	oligoxenous	fully developed	uninfected								Panama	Cerro Chucanti	Neotropics	2017	19.vi.2017#19
Carollia perspicillata	F	juvenile	18	40.7	generalist (hollow trees, caves, don't make their own house)	fruit	Streblidae	Trichobius	joblingi	F	wing crawler	oligoxenous	fully developed	uninfected								Panama	Cerro Chucanti	Neotropics	2017	19.vi.2017#19
Carollia perspicillata	F	subadult	21	42.1	generalist (hollow trees, caves, don't make their own house)	fruit	Streblidae	Trichobius	joblingi	M	wing crawler	oligoxenous	fully developed	uninfected								Panama	Cerro Chucanti	Neotropics	2017	19.vi.2017#2
Carollia perspicillata	F	subadult	21	42.1	generalist (hollow trees, caves, don't make their own house)	fruit	Streblidae	Trichobius	joblingi	F	wing crawler	oligoxenous	fully developed	uninfected								Panama	Cerro Chucanti	Neotropics	2017	19.vi.2017#2
Carollia perspicillata	F	subadult	21	42.1	generalist (hollow trees, caves, don't make their own house)	fruit	Streblidae	Trichobius	joblingi	F	wing crawler	oligoxenous	fully developed	uninfected								Panama	Cerro Chucanti	Neotropics	2017	19.vi.2017#2
Carollia perspicillata	M	juvenile	19	41.6	generalist (hollow trees, caves, don't make their own house)	fruit	Streblidae	Trichobius	joblingi	F	wing crawler	oligoxenous	fully developed	uninfected								Panama	Cerro Chucanti	Neotropics	2017	19.vi.2017#20
Carollia perspicillata	M	juvenile	19	41.6	generalist (hollow trees, caves, don't make their own house)	fruit	Streblidae	Trichobius	joblingi	F	wing crawler	oligoxenous	fully developed	uninfected								Panama	Cerro Chucanti	Neotropics	2017	19.vi.2017#20
Carollia perspicillata	M	subadult	19	42.9	generalist (hollow trees, caves, don't make their own house)	fruit	Streblidae	Trichobius	joblingi	M	wing crawler	oligoxenous	fully developed	uninfected								Panama	Cerro Chucanti	Neotropics	2017	19.vi.2017#23
Carollia perspicillata	F	juvenile	20	43.2	generalist (hollow trees, caves, don't make their own house)	fruit	Streblidae	Trichobius	joblingi	F	wing crawler	oligoxenous	fully developed	uninfected								Panama	Cerro Chucanti	Neotropics	2017	19.vi.2017#24
Carollia perspicillata	M	adult	20	43.2	generalist (hollow trees, caves, don't make their own house)	fruit	Streblidae	Trichobius	joblingi	M	wing crawler	oligoxenous	fully developed	uninfected								Panama	Cerro Chucanti	Neotropics	2017	19.vi.2017#25
Carollia perspicillata	M	adult	20	43.2	generalist (hollow trees, caves, don't make their own house)	fruit	Streblidae	Trichobius	joblingi	M	wing crawler	oligoxenous	fully developed	uninfected								Panama	Cerro Chucanti	Neotropics	2017	19.vi.2017#25
Carollia perspicillata	M	adult	20	43.2	generalist (hollow trees, caves, don't make their own house)	fruit	Streblidae	Trichobius	joblingi	M	wing crawler	oligoxenous	fully developed	uninfected								Panama	Cerro Chucanti	Neotropics	2017	19.vi.2017#25
Carollia perspicillata	M	adult	20	43.2	generalist (hollow trees, caves, don't make their own house)	fruit	Streblidae	Trichobius	joblingi	M	wing crawler	oligoxenous	fully developed	uninfected								Panama	Cerro Chucanti	Neotropics	2017	19.vi.2017#25
Carollia perspicillata	M	adult	20	43.2	generalist (hollow trees, caves, don't make their own house)	fruit	Streblidae	Trichobius	joblingi	F	wing crawler	oligoxenous	fully developed	uninfected								Panama	Cerro Chucanti	Neotropics	2017	19.vi.2017#25
Carollia perspicillata	M	adult	20	43.2	generalist (hollow trees, caves, don't make their own house)	fruit	Streblidae	Trichobius	joblingi	F	wing crawler	oligoxenous	fully developed	uninfected								Panama	Cerro Chucanti	Neotropics	2017	19.vi.2017#25
Carollia perspicillata	M	adult	20	43.2	generalist (hollow trees, caves, don't make their own house)	fruit	Streblidae	Trichobius	joblingi	F	wing crawler	oligoxenous	fully developed	uninfected								Panama	Cerro Chucanti	Neotropics	2017	19.vi.2017#25
Carollia perspicillata	M	adult	20	43.2	generalist (hollow trees, caves, don't make their own house)	fruit	Streblidae	Trichobius	joblingi	F	wing crawler	oligoxenous	fully developed	uninfected								Panama	Cerro Chucanti	Neotropics	2017	19.vi.2017#25
Carollia perspicillata	M	juvenile	17	44.2	generalist (hollow trees, caves, don't make their own house)	fruit	Streblidae	Trichobius	joblingi	M	wing crawler	oligoxenous	fully developed	uninfected								Panama	Cerro Chucanti	Neotropics	2017	19.vi.2017#26
Carollia perspicillata	M	juvenile	17	44.2	generalist (hollow trees, caves, don't make their own house)	fruit	Streblidae	Trichobius	joblingi	F	wing crawler	oligoxenous	fully developed	uninfected								Panama	Cerro Chucanti	Neotropics	2017	19.vi.2017#26
Carollia perspicillata	M	juvenile	17	44.2	generalist (hollow trees, caves, don't make their own house)	fruit	Streblidae	Trichobius	joblingi	M	wing crawler	oligoxenous	fully developed	infected	no	Gloeandromyces	sp.	right protrochanter				Panama	Cerro Chucanti	Neotropics	2017	19.vi.2017#26	DH1314a
Carollia perspicillata	M	adult	19	39.7	generalist (hollow trees, caves, don't make their own house)	fruit	Streblidae	Trichobius	joblingi	F	wing crawler	oligoxenous	fully developed	uninfected								Panama	Cerro Chucanti	Neotropics	2017	19.vi.2017#27
Carollia perspicillata	M	adult	19	39.7	generalist (hollow trees, caves, don't make their own house)	fruit	Streblidae	Trichobius	joblingi	F	wing crawler	oligoxenous	fully developed	uninfected								Panama	Cerro Chucanti	Neotropics	2017	19.vi.2017#27
Carollia perspicillata	M	adult	19	39.7	generalist (hollow trees, caves, don't make their own house)	fruit	Streblidae	Trichobius	joblingi	F	wing crawler	oligoxenous	fully developed	uninfected								Panama	Cerro Chucanti	Neotropics	2017	19.vi.2017#27
Carollia perspicillata	M	adult	19	39.7	generalist (hollow trees, caves, don't make their own house)	fruit	Streblidae	Trichobius	joblingi	F	wing crawler	oligoxenous	fully developed	uninfected								Panama	Cerro Chucanti	Neotropics	2017	19.vi.2017#27
Carollia perspicillata	M	adult	22	44	generalist (hollow trees, caves, don't make their own house)	fruit	Streblidae	Trichobius	joblingi	M	wing crawler	oligoxenous	fully developed	uninfected								Panama	Cerro Chucanti	Neotropics	2017	19.vi.2017#29
Carollia perspicillata	M	adult	20	42.6	generalist (hollow trees, caves, don't make their own house)	fruit	Streblidae	Trichobius	joblingi	M	wing crawler	oligoxenous	fully developed	uninfected								Panama	Cerro Chucanti	Neotropics	2017	19.vi.2017#3
Carollia perspicillata	M	adult	20	42.6	generalist (hollow trees, caves, don't make their own house)	fruit	Streblidae	Trichobius	joblingi	M	wing crawler	oligoxenous	fully developed	uninfected								Panama	Cerro Chucanti	Neotropics	2017	19.vi.2017#3
Carollia perspicillata	M	adult	20	42.6	generalist (hollow trees, caves, don't make their own house)	fruit	Streblidae	Trichobius	joblingi	F	wing crawler	oligoxenous	fully developed	uninfected								Panama	Cerro Chucanti	Neotropics	2017	19.vi.2017#3
Carollia perspicillata	M	adult	20	42.6	generalist (hollow trees, caves, don't make their own house)	fruit	Streblidae	Trichobius	joblingi	F	wing crawler	oligoxenous	fully developed	infected	no	Gloeandromyces	sp. nov. 3	right-hand side abdomen, ventrally				Panama	Cerro Chucanti	Neotropics	2017	19.vi.2017#3	DH1312a	DH1312c	SSU, LSU
Carollia perspicillata	M	adult	17	42.9	generalist (hollow trees, caves, don't make their own house)	fruit	Streblidae	Trichobius	joblingi	M	wing crawler	oligoxenous	fully developed	infected	yes	Gloeandromyces	streblae	right sternopleuron, right profemur	Nycteromyces	streblidinus	left metafemur	Panama	Cerro Chucanti	Neotropics	2017	19.vi.2017#30	DH1315c Nycteromyces streblidinus	DH1315a,b G. streblae	LSU
Carollia perspicillata	M	adult	18	42	generalist (hollow trees, caves, don't make their own house)	fruit	Streblidae	Trichobius	joblingi	M	wing crawler	oligoxenous	fully developed	uninfected								Panama	Cerro Chucanti	Neotropics	2017	19.vi.2017#32
Carollia perspicillata	M	adult	18	42	generalist (hollow trees, caves, don't make their own house)	fruit	Streblidae	Trichobius	joblingi	M	wing crawler	oligoxenous	fully developed	uninfected								Panama	Cerro Chucanti	Neotropics	2017	19.vi.2017#32
Carollia perspicillata	M	adult	18	42	generalist (hollow trees, caves, don't make their own house)	fruit	Streblidae	Trichobius	joblingi	M	wing crawler	oligoxenous	fully developed	uninfected								Panama	Cerro Chucanti	Neotropics	2017	19.vi.2017#32
Carollia perspicillata	M	adult	18	42	generalist (hollow trees, caves, don't make their own house)	fruit	Streblidae	Trichobius	joblingi	M	wing crawler	oligoxenous	fully developed	uninfected								Panama	Cerro Chucanti	Neotropics	2017	19.vi.2017#32
Carollia perspicillata	M	adult	18	42	generalist (hollow trees, caves, don't make their own house)	fruit	Streblidae	Trichobius	joblingi	F	wing crawler	oligoxenous	fully developed	uninfected								Panama	Cerro Chucanti	Neotropics	2017	19.vi.2017#32
Carollia perspicillata	M	adult	18	42	generalist (hollow trees, caves, don't make their own house)	fruit	Streblidae	Trichobius	joblingi	F	wing crawler	oligoxenous	fully developed	uninfected								Panama	Cerro Chucanti	Neotropics	2017	19.vi.2017#32
Carollia perspicillata	M	adult	20	40.3	generalist (hollow trees, caves, don't make their own house)	fruit	Streblidae	Trichobius	joblingi	M	wing crawler	oligoxenous	fully developed	uninfected								Panama	Cerro Chucanti	Neotropics	2017	19.vi.2017#33
Carollia perspicillata	M	adult	19	42.3	generalist (hollow trees, caves, don't make their own house)	fruit	Streblidae	Trichobius	joblingi	M	wing crawler	oligoxenous	fully developed	uninfected								Panama	Cerro Chucanti	Neotropics	2017	19.vi.2017#34
Carollia perspicillata	M	adult	19	42.3	generalist (hollow trees, caves, don't make their own house)	fruit	Streblidae	Trichobius	joblingi	F	wing crawler	oligoxenous	fully developed	uninfected								Panama	Cerro Chucanti	Neotropics	2017	19.vi.2017#34
Carollia perspicillata	M	adult	21	44.1	generalist (hollow trees, caves, don't make their own house)	fruit	Streblidae	Trichobius	joblingi	M	wing crawler	oligoxenous	fully developed	uninfected								Panama	Cerro Chucanti	Neotropics	2017	19.vi.2017#37
Carollia perspicillata	F	adult	23	43.4	generalist (hollow trees, caves, don't make their own house)	fruit	Streblidae	Trichobius	joblingi	M	wing crawler	oligoxenous	fully developed	uninfected								Panama	Cerro Chucanti	Neotropics	2017	19.vi.2017#4
Carollia perspicillata	F	adult	23	43.4	generalist (hollow trees, caves, don't make their own house)	fruit	Streblidae	Trichobius	joblingi	M	wing crawler	oligoxenous	fully developed	uninfected								Panama	Cerro Chucanti	Neotropics	2017	19.vi.2017#4
Carollia perspicillata	F	adult	23	43.4	generalist (hollow trees, caves, don't make their own house)	fruit	Streblidae	Trichobius	joblingi	F	wing crawler	oligoxenous	fully developed	uninfected								Panama	Cerro Chucanti	Neotropics	2017	19.vi.2017#4
Carollia perspicillata	F	adult	23	43.4	generalist (hollow trees, caves, don't make their own house)	fruit	Streblidae	Trichobius	joblingi	F	wing crawler	oligoxenous	fully developed	uninfected								Panama	Cerro Chucanti	Neotropics	2017	19.vi.2017#4
Carollia perspicillata	F	adult	33	42.2	generalist (hollow trees, caves, don't make their own house)	fruit	Streblidae	Trichobius	joblingi	M	wing crawler	oligoxenous	fully developed	uninfected								Panama	Cerro Chucanti	Neotropics	2017	19.vi.2017#6
Carollia perspicillata	F	adult	33	42.2	generalist (hollow trees, caves, don't make their own house)	fruit	Streblidae	Trichobius	joblingi	F	wing crawler	oligoxenous	fully developed	uninfected								Panama	Cerro Chucanti	Neotropics	2017	19.vi.2017#6
Carollia perspicillata	F	adult	21	42.9	generalist (hollow trees, caves, don't make their own house)	fruit	Streblidae	Trichobius	joblingi	M	wing crawler	oligoxenous	fully developed	uninfected								Panama	Cerro Chucanti	Neotropics	2017	19.vi.2017#8
Carollia perspicillata	F	adult	21	42.9	generalist (hollow trees, caves, don't make their own house)	fruit	Streblidae	Trichobius	joblingi	M	wing crawler	oligoxenous	fully developed	uninfected								Panama	Cerro Chucanti	Neotropics	2017	19.vi.2017#8
Carollia perspicillata	F	adult	21	42.9	generalist (hollow trees, caves, don't make their own house)	fruit	Streblidae	Trichobius	joblingi	M	wing crawler	oligoxenous	fully developed	uninfected								Panama	Cerro Chucanti	Neotropics	2017	19.vi.2017#8
Carollia perspicillata	F	adult	21	42.9	generalist (hollow trees, caves, don't make their own house)	fruit	Streblidae	Trichobius	joblingi	M	wing crawler	oligoxenous	fully developed	uninfected								Panama	Cerro Chucanti	Neotropics	2017	19.vi.2017#8
Carollia perspicillata	F	adult	21	42.9	generalist (hollow trees, caves, don't make their own house)	fruit	Streblidae	Trichobius	joblingi	F	wing crawler	oligoxenous	fully developed	uninfected								Panama	Cerro Chucanti	Neotropics	2017	19.vi.2017#8
Carollia perspicillata	M	adult		41.1	generalist (hollow trees, caves, don't make their own house)	fruit	Streblidae	Trichobius	joblingi	F	wing crawler	oligoxenous	fully developed	uninfected								Panama	Cerro Chucanti	Neotropics	2017	20.vi.2017#1
Carollia perspicillata	F	juvenile	22	41	generalist (hollow trees, caves, don't make their own house)	fruit	Streblidae	Trichobius	joblingi	M	wing crawler	oligoxenous	fully developed	uninfected								Panama	Cerro Chucanti	Neotropics	2017	20.vi.2017#11
Carollia perspicillata	F	juvenile	22	41	generalist (hollow trees, caves, don't make their own house)	fruit	Streblidae	Trichobius	joblingi	F	wing crawler	oligoxenous	fully developed	infected	no	Gloeandromyces	streblae	left wing, C vein				Panama	Cerro Chucanti	Neotropics	2017	20.vi.2017#11		DH1317a
Carollia perspicillata	F	adult	24	40	generalist (hollow trees, caves, don't make their own house)	fruit	Streblidae	Trichobius	joblingi	F	wing crawler	oligoxenous	fully developed	uninfected								Panama	Cerro Chucanti	Neotropics	2017	20.vi.2017#13
Carollia perspicillata	M	juvenile	21	40.3	generalist (hollow trees, caves, don't make their own house)	fruit	Streblidae	Trichobius	joblingi	M	wing crawler	oligoxenous	fully developed	uninfected								Panama	Cerro Chucanti	Neotropics	2017	20.vi.2017#14
Carollia perspicillata	M	adult		41.8	generalist (hollow trees, caves, don't make their own house)	fruit	Streblidae	Trichobius	joblingi	M	wing crawler	oligoxenous	fully developed	uninfected								Panama	Cerro Chucanti	Neotropics	2017	20.vi.2017#17
Carollia perspicillata	M	adult		41.8	generalist (hollow trees, caves, don't make their own house)	fruit	Streblidae	Trichobius	joblingi	F	wing crawler	oligoxenous	fully developed	uninfected								Panama	Cerro Chucanti	Neotropics	2017	20.vi.2017#17
Carollia perspicillata	M	adult		41.8	generalist (hollow trees, caves, don't make their own house)	fruit	Streblidae	Trichobius	joblingi	F	wing crawler	oligoxenous	fully developed	infected	no	Gloeandromyces	streblae	left-hand side abdomen				Panama	Cerro Chucanti	Neotropics	2017	20.vi.2017#17	DH1318a	DH1318b-c
Carollia perspicillata	F	juvenile	19	45	generalist (hollow trees, caves, don't make their own house)	fruit	Streblidae	Trichobius	joblingi	M	wing crawler	oligoxenous	fully developed	infected	no	Nycteromyces	streblidinus	left metatrochanter, right metacoxa	Gloeandromyces	streblae	right metacoxa	Panama	Cerro Chucanti	Neotropics	2017	20.vi.2017#20	DH1344b	DH1344a
Carollia perspicillata	F	juvenile	19	45	generalist (hollow trees, caves, don't make their own house)	fruit	Streblidae	Trichobius	joblingi	F	wing crawler	oligoxenous	fully developed	uninfected								Panama	Cerro Chucanti	Neotropics	2017	20.vi.2017#20
Carollia perspicillata	F	adult	22	41.7	generalist (hollow trees, caves, don't make their own house)	fruit	Streblidae	Trichobius	joblingi	M	wing crawler	oligoxenous	fully developed	uninfected								Panama	Cerro Chucanti	Neotropics	2017	20.vi.2017#21
Carollia perspicillata	F	adult	22	41.7	generalist (hollow trees, caves, don't make their own house)	fruit	Streblidae	Trichobius	joblingi	F	wing crawler	oligoxenous	fully developed	uninfected								Panama	Cerro Chucanti	Neotropics	2017	20.vi.2017#21
Carollia perspicillata	F	juvenile	20	42.2	generalist (hollow trees, caves, don't make their own house)	fruit	Streblidae	Trichobius	joblingi	M	wing crawler	oligoxenous	fully developed	uninfected								Panama	Cerro Chucanti	Neotropics	2017	20.vi.2017#25
Carollia perspicillata	F	juvenile	20	42.2	generalist (hollow trees, caves, don't make their own house)	fruit	Streblidae	Trichobius	joblingi	M	wing crawler	oligoxenous	fully developed	uninfected								Panama	Cerro Chucanti	Neotropics	2017	20.vi.2017#25
Carollia perspicillata	M	adult	23	40	generalist (hollow trees, caves, don't make their own house)	fruit	Streblidae	Trichobius	joblingi	F	wing crawler	oligoxenous	fully developed	uninfected								Panama	Cerro Chucanti	Neotropics	2017	20.vi.2017#27
Carollia perspicillata	M	adult	23	40	generalist (hollow trees, caves, don't make their own house)	fruit	Streblidae	Trichobius	joblingi	F	wing crawler	oligoxenous	fully developed	uninfected								Panama	Cerro Chucanti	Neotropics	2017	20.vi.2017#27
Carollia perspicillata	M	adult	21	42.2	generalist (hollow trees, caves, don't make their own house)	fruit	Streblidae	Trichobius	joblingi	M	wing crawler	oligoxenous	fully developed	uninfected								Panama	Cerro Chucanti	Neotropics	2017	20.vi.2017#29
Carollia perspicillata	M	adult	21	42.2	generalist (hollow trees, caves, don't make their own house)	fruit	Streblidae	Trichobius	joblingi	F	wing crawler	oligoxenous	fully developed	uninfected								Panama	Cerro Chucanti	Neotropics	2017	20.vi.2017#29
Carollia perspicillata	F	adult	21	41.2	generalist (hollow trees, caves, don't make their own house)	fruit	Streblidae	Trichobius	joblingi	F	wing crawler	oligoxenous	fully developed	uninfected								Panama	Cerro Chucanti	Neotropics	2017	20.vi.2017#3
Carollia perspicillata	F	juvenile	19	43.7	generalist (hollow trees, caves, don't make their own house)	fruit	Streblidae	Trichobius	joblingi	M	wing crawler	oligoxenous	fully developed	uninfected								Panama	Cerro Chucanti	Neotropics	2017	20.vi.2017#31
Carollia perspicillata	F	juvenile	19	43.7	generalist (hollow trees, caves, don't make their own house)	fruit	Streblidae	Trichobius	joblingi	M	wing crawler	oligoxenous	fully developed	uninfected								Panama	Cerro Chucanti	Neotropics	2017	20.vi.2017#31
Carollia perspicillata	F	juvenile	19	43.7	generalist (hollow trees, caves, don't make their own house)	fruit	Streblidae	Trichobius	joblingi	M	wing crawler	oligoxenous	fully developed	uninfected								Panama	Cerro Chucanti	Neotropics	2017	20.vi.2017#31
Carollia perspicillata	F	juvenile	19	43.7	generalist (hollow trees, caves, don't make their own house)	fruit	Streblidae	Trichobius	joblingi	F	wing crawler	oligoxenous	fully developed	uninfected								Panama	Cerro Chucanti	Neotropics	2017	20.vi.2017#31
Carollia perspicillata	M	adult	20	43.3	generalist (hollow trees, caves, don't make their own house)	fruit	Streblidae	Trichobius	joblingi	M	wing crawler	oligoxenous	fully developed	uninfected								Panama	Cerro Chucanti	Neotropics	2017	20.vi.2017#32
Carollia perspicillata	M	adult	20	43.3	generalist (hollow trees, caves, don't make their own house)	fruit	Streblidae	Trichobius	joblingi	M	wing crawler	oligoxenous	fully developed	uninfected								Panama	Cerro Chucanti	Neotropics	2017	20.vi.2017#32
Carollia perspicillata	M	adult	20	43.3	generalist (hollow trees, caves, don't make their own house)	fruit	Streblidae	Trichobius	joblingi	M	wing crawler	oligoxenous	fully developed	uninfected								Panama	Cerro Chucanti	Neotropics	2017	20.vi.2017#32
Carollia perspicillata	M	adult	20	43.3	generalist (hollow trees, caves, don't make their own house)	fruit	Streblidae	Trichobius	joblingi	F	wing crawler	oligoxenous	fully developed	uninfected								Panama	Cerro Chucanti	Neotropics	2017	20.vi.2017#32
Carollia perspicillata	M	adult	20	43.3	generalist (hollow trees, caves, don't make their own house)	fruit	Streblidae	Trichobius	joblingi	F	wing crawler	oligoxenous	fully developed	uninfected								Panama	Cerro Chucanti	Neotropics	2017	20.vi.2017#32
Carollia perspicillata	M	adult	20	43.3	generalist (hollow trees, caves, don't make their own house)	fruit	Streblidae	Trichobius	joblingi	NA	wing crawler	oligoxenous	fully developed	uninfected								Panama	Cerro Chucanti	Neotropics	2017	20.vi.2017#32
Carollia perspicillata	F	juvenile	24	43.4	generalist (hollow trees, caves, don't make their own house)	fruit	Streblidae	Trichobius	joblingi	M	wing crawler	oligoxenous	fully developed	uninfected								Panama	Cerro Chucanti	Neotropics	2017	20.vi.2017#33
Carollia perspicillata	F	juvenile	24	43.4	generalist (hollow trees, caves, don't make their own house)	fruit	Streblidae	Trichobius	joblingi	F	wing crawler	oligoxenous	fully developed	uninfected								Panama	Cerro Chucanti	Neotropics	2017	20.vi.2017#33
Carollia perspicillata	F	juvenile	24	43.4	generalist (hollow trees, caves, don't make their own house)	fruit	Streblidae	Trichobius	joblingi	F	wing crawler	oligoxenous	fully developed	uninfected								Panama	Cerro Chucanti	Neotropics	2017	20.vi.2017#33
Carollia perspicillata	F	juvenile	24	43.4	generalist (hollow trees, caves, don't make their own house)	fruit	Streblidae	Trichobius	joblingi	F	wing crawler	oligoxenous	fully developed	uninfected								Panama	Cerro Chucanti	Neotropics	2017	20.vi.2017#33
Carollia perspicillata	F	juvenile	24	43.4	generalist (hollow trees, caves, don't make their own house)	fruit	Streblidae	Trichobius	joblingi	F	wing crawler	oligoxenous	fully developed	uninfected								Panama	Cerro Chucanti	Neotropics	2017	20.vi.2017#33
Carollia perspicillata	F	juvenile	21	46.1	generalist (hollow trees, caves, don't make their own house)	fruit	Streblidae	Trichobius	joblingi	F	wing crawler	oligoxenous	fully developed	uninfected								Panama	Cerro Chucanti	Neotropics	2017	20.vi.2017#35
Carollia perspicillata	F	adult, pregnant	27	43.7	generalist (hollow trees, caves, don't make their own house)	fruit	Streblidae	Trichobius	joblingi	M	wing crawler	oligoxenous	fully developed	uninfected								Panama	Cerro Chucanti	Neotropics	2017	20.vi.2017#36
Carollia perspicillata	F	adult, pregnant	27	43.7	generalist (hollow trees, caves, don't make their own house)	fruit	Streblidae	Trichobius	joblingi	M	wing crawler	oligoxenous	fully developed	uninfected								Panama	Cerro Chucanti	Neotropics	2017	20.vi.2017#36
Carollia perspicillata	F	adult, pregnant	27	43.7	generalist (hollow trees, caves, don't make their own house)	fruit	Streblidae	Trichobius	joblingi	M	wing crawler	oligoxenous	fully developed	uninfected								Panama	Cerro Chucanti	Neotropics	2017	20.vi.2017#36
Carollia perspicillata	F	adult, pregnant	27	43.7	generalist (hollow trees, caves, don't make their own house)	fruit	Streblidae	Trichobius	joblingi	M	wing crawler	oligoxenous	fully developed	uninfected								Panama	Cerro Chucanti	Neotropics	2017	20.vi.2017#36
Carollia perspicillata	F	adult, pregnant	27	43.7	generalist (hollow trees, caves, don't make their own house)	fruit	Streblidae	Trichobius	joblingi	F	wing crawler	oligoxenous	fully developed	infected	no	Gloeandromyces	sp. nov. 2	last tergite				Panama	Cerro Chucanti	Neotropics	2017	20.vi.2017#36	DH1320a	DH1320b	SSU rDNA
Carollia perspicillata	M	adult	21	44.4	generalist (hollow trees, caves, don't make their own house)	fruit	Streblidae	Trichobius	joblingi	M	wing crawler	oligoxenous	fully developed	uninfected								Panama	Cerro Chucanti	Neotropics	2017	20.vi.2017#43
Carollia perspicillata	M	adult	21	44.4	generalist (hollow trees, caves, don't make their own house)	fruit	Streblidae	Trichobius	joblingi	M	wing crawler	oligoxenous	fully developed	uninfected								Panama	Cerro Chucanti	Neotropics	2017	20.vi.2017#43
Carollia perspicillata	F	adult	16	39	generalist (hollow trees, caves, don't make their own house)	fruit	Streblidae	Trichobius	joblingi	F	wing crawler	oligoxenous	fully developed	infected	no	Gloeandromyces	sp. nov. 1	base of right wing, C vein				Panama	Cerro Chucanti	Neotropics	2017	20.vi.2017#5	DH1316a
Carollia perspicillata	F	adult	19	42	generalist (hollow trees, caves, don't make their own house)	fruit	Streblidae	Trichobius	joblingi	M	wing crawler	oligoxenous	fully developed	uninfected								Panama	Cerro Chucanti	Neotropics	2017	20.vi.2017#7
Carollia perspicillata	M		18.9?	43.8			Streblidae	Trichobius	joblingi	female				uninfected								Panama	PLR	Neotropics	2016	2016-05-21 1Cp
Carollia perspicillata	M						Streblidae	Trichobius	joblingi	male				uninfected								Panama		Neotropics	2016	2016-06-09 1Cp
Carollia perspicillata	M						Streblidae	Trichobius	joblingi	male				uninfected								Panama		Neotropics	2016	2016-06-09 1Cp
[truncated: 5,428 more rows]
